# Supplementary material for: Pathogenic variants in human DNA damage repair genes mostly arose in recent human history
Source: BMC Cancer. 2024 Apr 4;24:415. doi: 10.1186/s12885-024-12160-6 (PMC10993466; doi:10.1186/s12885-024-12160-6)
Supplement: Supplementary file 3 — Supplementary Material 3. [file 12885_2024_12160_MOESM3_ESM.xlsx]

## Sheet: Sheet1
Supplementary Table 1. Summay of previous evolutionary studies in DDR gene variation
Gene	HGVS cDNA	HGVS Protein	Reference	Classification (ClinVar)
BRCA1	c.68_69del	p.E23fs	Burk-Herrick A, Scally M, Amrine-Madsen H, Stanhope MJ, Springer MS. Natural selection and mammalian BRCA1 sequences: elucidating functionally important sites relevant to breast cancer susceptibility in humans. Mamm Genome. 2006 Mar;17(3):257-70. doi: 10.1007/s00335-005-0067-2. Epub 2006 Mar 3. PMID: 16518693.	Pathogenic
BRCA1	c.181T>G	p.C61G	Lou DI, McBee RM, Le UQ, Stone AC, Wilkerson GK, Demogines AM, Sawyer SL. Rapid evolution of BRCA1 and BRCA2 in humans and other primates. BMC Evol Biol. 2014 Jul 11;14:155. doi: 10.1186/1471-2148-14-155. PMID: 25011685; PMCID: PMC4106182.	Pathogenic
BRCA1	c.4327C>T	p.R1443X	Burk-Herrick A, Scally M, Amrine-Madsen H, Stanhope MJ, Springer MS. Natural selection and mammalian BRCA1 sequences: elucidating functionally important sites relevant to breast cancer susceptibility in humans. Mamm Genome. 2006 Mar;17(3):257-70. doi: 10.1007/s00335-005-0067-2. Epub 2006 Mar 3. PMID: 16518694.	Pathogenic
BRCA1	c.5266dup	p.Q1756fs	Fleming MA, Potter JD, Ramirez CJ, Ostrander GK, Ostrander EA (2003) Understanding missense mutations in the BRCA1 gene: An evolutionary approach. Proc Natl Acad Sci U S A 100: 1151–1156. doi:10.1073/pnas.0237285100	Pathogenic
BRCA1	c.823G>A	p.G275S	Lou DI, McBee RM, Le UQ, Stone AC, Wilkerson GK, Demogines AM, Sawyer SL. Rapid evolution of BRCA1 and BRCA2 in humans and other primates. BMC Evol Biol. 2014 Jul 11;14:155. doi: 10.1186/1471-2148-14-155. PMID: 25011685; PMCID: PMC4106182.	Benign
BRCA1	c.827C>G	p.T276R	Burk-Herrick A, Scally M, Amrine-Madsen H, Stanhope MJ, Springer MS. Natural selection and mammalian BRCA1 sequences: elucidating functionally important sites relevant to breast cancer susceptibility in humans. Mamm Genome. 2006 Mar;17(3):257-70. doi: 10.1007/s00335-005-0067-2. Epub 2006 Mar 3. PMID: 16518706.	Benign
BRCA1	c.839C>G	p.A280G	Burk-Herrick A, Scally M, Amrine-Madsen H, Stanhope MJ, Springer MS. Natural selection and mammalian BRCA1 sequences: elucidating functionally important sites relevant to breast cancer susceptibility in humans. Mamm Genome. 2006 Mar;17(3):257-70. doi: 10.1007/s00335-005-0067-2. Epub 2006 Mar 3. PMID: 16518707.	Benign
BRCA1	c.946A>G	p.S316G	Burk-Herrick A, Scally M, Amrine-Madsen H, Stanhope MJ, Springer MS. Natural selection and mammalian BRCA1 sequences: elucidating functionally important sites relevant to breast cancer susceptibility in humans. Mamm Genome. 2006 Mar;17(3):257-70. doi: 10.1007/s00335-005-0067-2. Epub 2006 Mar 3. PMID: 16518708.	Benign
BRCA1	c.1067A>G	p.Q356R	Burk-Herrick A, Scally M, Amrine-Madsen H, Stanhope MJ, Springer MS. Natural selection and mammalian BRCA1 sequences: elucidating functionally important sites relevant to breast cancer susceptibility in humans. Mamm Genome. 2006 Mar;17(3):257-70. doi: 10.1007/s00335-005-0067-2. Epub 2006 Mar 3. PMID: 16518709.	Benign
BRCA1	c.1137T>G	p.I379M	Burk-Herrick A, Scally M, Amrine-Madsen H, Stanhope MJ, Springer MS. Natural selection and mammalian BRCA1 sequences: elucidating functionally important sites relevant to breast cancer susceptibility in humans. Mamm Genome. 2006 Mar;17(3):257-70. doi: 10.1007/s00335-005-0067-2. Epub 2006 Mar 3. PMID: 16518724.	Benign
BRCA1	c.1383T>A	p.F461L	Burk-Herrick A, Scally M, Amrine-Madsen H, Stanhope MJ, Springer MS. Natural selection and mammalian BRCA1 sequences: elucidating functionally important sites relevant to breast cancer susceptibility in humans. Mamm Genome. 2006 Mar;17(3):257-70. doi: 10.1007/s00335-005-0067-2. Epub 2006 Mar 3. PMID: 16518710.	Benign
BRCA1	c.1427A>G	p.H476R	Burk-Herrick A, Scally M, Amrine-Madsen H, Stanhope MJ, Springer MS. Natural selection and mammalian BRCA1 sequences: elucidating functionally important sites relevant to breast cancer susceptibility in humans. Mamm Genome. 2006 Mar;17(3):257-70. doi: 10.1007/s00335-005-0067-2. Epub 2006 Mar 3. PMID: 16518725.	Benign
BRCA1	c.1648A>C	p.N550H	Burk-Herrick A, Scally M, Amrine-Madsen H, Stanhope MJ, Springer MS. Natural selection and mammalian BRCA1 sequences: elucidating functionally important sites relevant to breast cancer susceptibility in humans. Mamm Genome. 2006 Mar;17(3):257-70. doi: 10.1007/s00335-005-0067-2. Epub 2006 Mar 3. PMID: 16518711.	Benign
BRCA1	c.1703C>T	p.P568L	Burk-Herrick A, Scally M, Amrine-Madsen H, Stanhope MJ, Springer MS. Natural selection and mammalian BRCA1 sequences: elucidating functionally important sites relevant to breast cancer susceptibility in humans. Mamm Genome. 2006 Mar;17(3):257-70. doi: 10.1007/s00335-005-0067-2. Epub 2006 Mar 3. PMID: 16518712.	Benign
BRCA1	c.1789G>A	p.E597K	Burk-Herrick A, Scally M, Amrine-Madsen H, Stanhope MJ, Springer MS. Natural selection and mammalian BRCA1 sequences: elucidating functionally important sites relevant to breast cancer susceptibility in humans. Mamm Genome. 2006 Mar;17(3):257-70. doi: 10.1007/s00335-005-0067-2. Epub 2006 Mar 3. PMID: 16518713.	Benign
BRCA1	c.1834A>G	p.R612G	Burk-Herrick A, Scally M, Amrine-Madsen H, Stanhope MJ, Springer MS. Natural selection and mammalian BRCA1 sequences: elucidating functionally important sites relevant to breast cancer susceptibility in humans. Mamm Genome. 2006 Mar;17(3):257-70. doi: 10.1007/s00335-005-0067-2. Epub 2006 Mar 3. PMID: 16518714.	Benign
BRCA1	c.1924G>C	p.D642H	Fleming MA, Potter JD, Ramirez CJ, Ostrander GK, Ostrander EA (2003) Understanding missense mutations in the BRCA1 gene: An evolutionary approach. Proc Natl Acad Sci U S A 100: 1151–1156. doi:10.1073/pnas.0237285100	Benign
BRCA1	c.2083G>T	p.D695Y	Burk-Herrick A, Scally M, Amrine-Madsen H, Stanhope MJ, Springer MS. Natural selection and mammalian BRCA1 sequences: elucidating functionally important sites relevant to breast cancer susceptibility in humans. Mamm Genome. 2006 Mar;17(3):257-70. doi: 10.1007/s00335-005-0067-2. Epub 2006 Mar 3. PMID: 16518714.	Benign
BRCA1	c.2180C>T	p.P727L	Burk-Herrick A, Scally M, Amrine-Madsen H, Stanhope MJ, Springer MS. Natural selection and mammalian BRCA1 sequences: elucidating functionally important sites relevant to breast cancer susceptibility in humans. Mamm Genome. 2006 Mar;17(3):257-70. doi: 10.1007/s00335-005-0067-2. Epub 2006 Mar 3. PMID: 16518715.	Benign
BRCA1	c.2315T>C	p.V772A	Burk-Herrick A, Scally M, Amrine-Madsen H, Stanhope MJ, Springer MS. Natural selection and mammalian BRCA1 sequences: elucidating functionally important sites relevant to breast cancer susceptibility in humans. Mamm Genome. 2006 Mar;17(3):257-70. doi: 10.1007/s00335-005-0067-2. Epub 2006 Mar 3. PMID: 16518716.	Benign
BRCA1	c.2351C>T	p.S784L	Burk-Herrick A, Scally M, Amrine-Madsen H, Stanhope MJ, Springer MS. Natural selection and mammalian BRCA1 sequences: elucidating functionally important sites relevant to breast cancer susceptibility in humans. Mamm Genome. 2006 Mar;17(3):257-70. doi: 10.1007/s00335-005-0067-2. Epub 2006 Mar 3. PMID: 16518717.	Benign
BRCA1	c.2428A>T	p.N810Y	Burk-Herrick A, Scally M, Amrine-Madsen H, Stanhope MJ, Springer MS. Natural selection and mammalian BRCA1 sequences: elucidating functionally important sites relevant to breast cancer susceptibility in humans. Mamm Genome. 2006 Mar;17(3):257-70. doi: 10.1007/s00335-005-0067-2. Epub 2006 Mar 3. PMID: 16518718.	Benign
BRCA1	c.2477C>A	p.T826K	Burk-Herrick A, Scally M, Amrine-Madsen H, Stanhope MJ, Springer MS. Natural selection and mammalian BRCA1 sequences: elucidating functionally important sites relevant to breast cancer susceptibility in humans. Mamm Genome. 2006 Mar;17(3):257-70. doi: 10.1007/s00335-005-0067-2. Epub 2006 Mar 3. PMID: 16518719.	Benign
BRCA1	c.2521C>T	p.R841W	Burk-Herrick A, Scally M, Amrine-Madsen H, Stanhope MJ, Springer MS. Natural selection and mammalian BRCA1 sequences: elucidating functionally important sites relevant to breast cancer susceptibility in humans. Mamm Genome. 2006 Mar;17(3):257-70. doi: 10.1007/s00335-005-0067-2. Epub 2006 Mar 3. PMID: 16518720.	Benign
BRCA1	c.2566T>C	p.Y856H	Burk-Herrick A, Scally M, Amrine-Madsen H, Stanhope MJ, Springer MS. Natural selection and mammalian BRCA1 sequences: elucidating functionally important sites relevant to breast cancer susceptibility in humans. Mamm Genome. 2006 Mar;17(3):257-70. doi: 10.1007/s00335-005-0067-2. Epub 2006 Mar 3. PMID: 16518721.	Benign
BRCA1	c.2584A>G	p.K862E	Burk-Herrick A, Scally M, Amrine-Madsen H, Stanhope MJ, Springer MS. Natural selection and mammalian BRCA1 sequences: elucidating functionally important sites relevant to breast cancer susceptibility in humans. Mamm Genome. 2006 Mar;17(3):257-70. doi: 10.1007/s00335-005-0067-2. Epub 2006 Mar 3. PMID: 16518722.	Benign
BRCA1	c.2596C>T	p.R866C	Fleming MA, Potter JD, Ramirez CJ, Ostrander GK, Ostrander EA (2003) Understanding missense mutations in the BRCA1 gene: An evolutionary approach. Proc Natl Acad Sci U S A 100: 1151–1156. doi:10.1073/pnas.0237285100	Benign
BRCA1	c.2612C>T	p.P871L	Fleming MA, Potter JD, Ramirez CJ, Ostrander GK, Ostrander EA (2003) Understanding missense mutations in the BRCA1 gene: An evolutionary approach. Proc Natl Acad Sci U S A 100: 1151–1156. doi:10.1073/pnas.0237285101	Benign
BRCA1	c.2773A>C	p.I925L	Burk-Herrick A, Scally M, Amrine-Madsen H, Stanhope MJ, Springer MS. Natural selection and mammalian BRCA1 sequences: elucidating functionally important sites relevant to breast cancer susceptibility in humans. Mamm Genome. 2006 Mar;17(3):257-70. doi: 10.1007/s00335-005-0067-2. Epub 2006 Mar 3. PMID: 16518722.	Benign
BRCA1	c.3024G>A	p.M1008I	Lou DI, McBee RM, Le UQ, Stone AC, Wilkerson GK, Demogines AM, Sawyer SL. Rapid evolution of BRCA1 and BRCA2 in humans and other primates. BMC Evol Biol. 2014 Jul 11;14:155. doi: 10.1186/1471-2148-14-155. PMID: 25011685; PMCID: PMC4106182.	Benign
BRCA1	c.3082C>T	p.R1028C	Fleming MA, Potter JD, Ramirez CJ, Ostrander GK, Ostrander EA (2003) Understanding missense mutations in the BRCA1 gene: An evolutionary approach. Proc Natl Acad Sci U S A 100: 1151–1156. doi:10.1073/pnas.0237285100	Benign
BRCA1	c.3302G>A	p.S1101N	Fleming MA, Potter JD, Ramirez CJ, Ostrander GK, Ostrander EA (2003) Understanding missense mutations in the BRCA1 gene: An evolutionary approach. Proc Natl Acad Sci U S A 100: 1151–1156. doi:10.1073/pnas.0237285101	Benign
BRCA1	c.3327A>C	p.K1109N	Lou DI, McBee RM, Le UQ, Stone AC, Wilkerson GK, Demogines AM, Sawyer SL. Rapid evolution of BRCA1 and BRCA2 in humans and other primates. BMC Evol Biol. 2014 Jul 11;14:155. doi: 10.1186/1471-2148-14-155. PMID: 25011685; PMCID: PMC4106182.	Benign
BRCA1	c.3548A>G	p.Lys1183Arg	Huttley GA, Easteal S, Southey MC, Tesoriero A, Giles GG, McCredie MR, Hopper JL, Venter DJ. Adaptive evolution of the tumour suppressor BRCA1 in humans and chimpanzees. Australian Breast Cancer Family Study. Nat Genet. 2000 Aug;25(4):410-3. doi: 10.1038/78092. PMID: 10932185.	Benign
BRCA1	c.3640G>A	p.E1214K	Burk-Herrick A, Scally M, Amrine-Madsen H, Stanhope MJ, Springer MS. Natural selection and mammalian BRCA1 sequences: elucidating functionally important sites relevant to breast cancer susceptibility in humans. Mamm Genome. 2006 Mar;17(3):257-70. doi: 10.1007/s00335-005-0067-2. Epub 2006 Mar 3. PMID: 16518722.	Benign
BRCA1	c.3657G>C	p.E1219D	Burk-Herrick A, Scally M, Amrine-Madsen H, Stanhope MJ, Springer MS. Natural selection and mammalian BRCA1 sequences: elucidating functionally important sites relevant to breast cancer susceptibility in humans. Mamm Genome. 2006 Mar;17(3):257-70. doi: 10.1007/s00335-005-0067-2. Epub 2006 Mar 3. PMID: 16518722.	Benign
BRCA1	c.4039A>G	p.R1347G	Fleming MA, Potter JD, Ramirez CJ, Ostrander GK, Ostrander EA (2003) Understanding missense mutations in the BRCA1 gene: An evolutionary approach. Proc Natl Acad Sci U S A 100: 1151–1156. doi:10.1073/pnas.0237285100	Benign
BRCA1	c.4308T>C	p.S1436S	Burk-Herrick A, Scally M, Amrine-Madsen H, Stanhope MJ, Springer MS. Natural selection and mammalian BRCA1 sequences: elucidating functionally important sites relevant to breast cancer susceptibility in humans. Mamm Genome. 2006 Mar;17(3):257-70. doi: 10.1007/s00335-005-0067-2. Epub 2006 Mar 3. PMID: 16518722.	Benign
BRCA1	c.442-34C>T	-	Huttley GA, Easteal S, Southey MC, Tesoriero A, Giles GG, McCredie MR, Hopper JL, Venter DJ. Adaptive evolution of the tumour suppressor BRCA1 in humans and chimpanzees. Australian Breast Cancer Family Study. Nat Genet. 2000 Aug;25(4):410-3. doi: 10.1038/78092. PMID: 10932184.	Benign
BRCA1	c.4837A>G	p.S1613G	Burk-Herrick A, Scally M, Amrine-Madsen H, Stanhope MJ, Springer MS. Natural selection and mammalian BRCA1 sequences: elucidating functionally important sites relevant to breast cancer susceptibility in humans. Mamm Genome. 2006 Mar;17(3):257-70. doi: 10.1007/s00335-005-0067-2. Epub 2006 Mar 3. PMID: 16518723.	Benign
BRCA1	c.1745C>T	p.T582M	Burk-Herrick A, Scally M, Amrine-Madsen H, Stanhope MJ, Springer MS. Natural selection and mammalian BRCA1 sequences: elucidating functionally important sites relevant to breast cancer susceptibility in humans. Mamm Genome. 2006 Mar;17(3):257-70. doi: 10.1007/s00335-005-0067-2. Epub 2006 Mar 3. PMID: 16518718.	Uncertain significance
BRCA1	c.851A>G	p.Q284R	Burk-Herrick A, Scally M, Amrine-Madsen H, Stanhope MJ, Springer MS. Natural selection and mammalian BRCA1 sequences: elucidating functionally important sites relevant to breast cancer susceptibility in humans. Mamm Genome. 2006 Mar;17(3):257-70. doi: 10.1007/s00335-005-0067-2. Epub 2006 Mar 3. PMID: 16518726.	Uncertain significance​
BRCA1	c.900A>C	p.E300D	Burk-Herrick A, Scally M, Amrine-Madsen H, Stanhope MJ, Springer MS. Natural selection and mammalian BRCA1 sequences: elucidating functionally important sites relevant to breast cancer susceptibility in humans. Mamm Genome. 2006 Mar;17(3):257-70. doi: 10.1007/s00335-005-0067-2. Epub 2006 Mar 3. PMID: 16518727.	Uncertain significance​
BRCA1	c.943A>G	p.R315G	Fleming MA, Potter JD, Ramirez CJ, Ostrander GK, Ostrander EA (2003) Understanding missense mutations in the BRCA1 gene: An evolutionary approach. Proc Natl Acad Sci U S A 100: 1151–1156. doi:10.1073/pnas.0237285100	Uncertain significance​
BRCA1	c.993G>C	p.R331S	Burk-Herrick A, Scally M, Amrine-Madsen H, Stanhope MJ, Springer MS. Natural selection and mammalian BRCA1 sequences: elucidating functionally important sites relevant to breast cancer susceptibility in humans. Mamm Genome. 2006 Mar;17(3):257-70. doi: 10.1007/s00335-005-0067-2. Epub 2006 Mar 3. PMID: 16518726.	Uncertain significance​
BRCA1	c.1121C>T	p.T374I	Fleming MA, Potter JD, Ramirez CJ, Ostrander GK, Ostrander EA (2003) Understanding missense mutations in the BRCA1 gene: An evolutionary approach. Proc Natl Acad Sci U S A 100: 1151–1156. doi:10.1073/pnas.0237285100	Uncertain significance​
BRCA1	c.1231G>A	p.D411N	Lou DI, McBee RM, Le UQ, Stone AC, Wilkerson GK, Demogines AM, Sawyer SL. Rapid evolution of BRCA1 and BRCA2 in humans and other primates. BMC Evol Biol. 2014 Jul 11;14:155. doi: 10.1186/1471-2148-14-155. PMID: 25011685; PMCID: PMC4106182.	Uncertain significance​
BRCA1	c.1333G>C	p.E445Q	Burk-Herrick A, Scally M, Amrine-Madsen H, Stanhope MJ, Springer MS. Natural selection and mammalian BRCA1 sequences: elucidating functionally important sites relevant to breast cancer susceptibility in humans. Mamm Genome. 2006 Mar;17(3):257-70. doi: 10.1007/s00335-005-0067-2. Epub 2006 Mar 3. PMID: 16518713.	Uncertain significance​
BRCA1	c.1367T>C	p.I456T	Burk-Herrick A, Scally M, Amrine-Madsen H, Stanhope MJ, Springer MS. Natural selection and mammalian BRCA1 sequences: elucidating functionally important sites relevant to breast cancer susceptibility in humans. Mamm Genome. 2006 Mar;17(3):257-70. doi: 10.1007/s00335-005-0067-2. Epub 2006 Mar 3. PMID: 16518714.	Uncertain significance​
BRCA1	c.1374C>A	p.D411E	Burk-Herrick A, Scally M, Amrine-Madsen H, Stanhope MJ, Springer MS. Natural selection and mammalian BRCA1 sequences: elucidating functionally important sites relevant to breast cancer susceptibility in humans. Mamm Genome. 2006 Mar;17(3):257-70. doi: 10.1007/s00335-005-0067-2. Epub 2006 Mar 3. PMID: 16518713.	Uncertain significance​
BRCA1	c.1384G>A	p.G462R	Lou DI, McBee RM, Le UQ, Stone AC, Wilkerson GK, Demogines AM, Sawyer SL. Rapid evolution of BRCA1 and BRCA2 in humans and other primates. BMC Evol Biol. 2014 Jul 11;14:155. doi: 10.1186/1471-2148-14-155. PMID: 25011685; PMCID: PMC4106181.	Uncertain significance​
BRCA1	c.1396C>G	p.R466G	Burk-Herrick A, Scally M, Amrine-Madsen H, Stanhope MJ, Springer MS. Natural selection and mammalian BRCA1 sequences: elucidating functionally important sites relevant to breast cancer susceptibility in humans. Mamm Genome. 2006 Mar;17(3):257-70. doi: 10.1007/s00335-005-0067-2. Epub 2006 Mar 3. PMID: 16518714.	Uncertain significance​
BRCA1	c.1477A>C	p.I493L	Burk-Herrick A, Scally M, Amrine-Madsen H, Stanhope MJ, Springer MS. Natural selection and mammalian BRCA1 sequences: elucidating functionally important sites relevant to breast cancer susceptibility in humans. Mamm Genome. 2006 Mar;17(3):257-70. doi: 10.1007/s00335-005-0067-2. Epub 2006 Mar 3. PMID: 16518715.	Uncertain significance​
BRCA1	c.1510C>T	p.R504C	Lou DI, McBee RM, Le UQ, Stone AC, Wilkerson GK, Demogines AM, Sawyer SL. Rapid evolution of BRCA1 and BRCA2 in humans and other primates. BMC Evol Biol. 2014 Jul 11;14:155. doi: 10.1186/1471-2148-14-155. PMID: 25011685; PMCID: PMC4106181.	Uncertain significance​
BRCA1	c.1520G>T	p.R507I	Burk-Herrick A, Scally M, Amrine-Madsen H, Stanhope MJ, Springer MS. Natural selection and mammalian BRCA1 sequences: elucidating functionally important sites relevant to breast cancer susceptibility in humans. Mamm Genome. 2006 Mar;17(3):257-70. doi: 10.1007/s00335-005-0067-2. Epub 2006 Mar 3. PMID: 16518715.	Uncertain significance​
BRCA1	c.1541C>G	p.P514R	Burk-Herrick A, Scally M, Amrine-Madsen H, Stanhope MJ, Springer MS. Natural selection and mammalian BRCA1 sequences: elucidating functionally important sites relevant to breast cancer susceptibility in humans. Mamm Genome. 2006 Mar;17(3):257-70. doi: 10.1007/s00335-005-0067-2. Epub 2006 Mar 3. PMID: 16518716.	Uncertain significance​
BRCA1	c.1564G>A	p.D522N	Burk-Herrick A, Scally M, Amrine-Madsen H, Stanhope MJ, Springer MS. Natural selection and mammalian BRCA1 sequences: elucidating functionally important sites relevant to breast cancer susceptibility in humans. Mamm Genome. 2006 Mar;17(3):257-70. doi: 10.1007/s00335-005-0067-2. Epub 2006 Mar 3. PMID: 16518717.	Uncertain significance​
BRCA1	c.1870G>A	p.E624K	Lou DI, McBee RM, Le UQ, Stone AC, Wilkerson GK, Demogines AM, Sawyer SL. Rapid evolution of BRCA1 and BRCA2 in humans and other primates. BMC Evol Biol. 2014 Jul 11;14:155. doi: 10.1186/1471-2148-14-155. PMID: 25011685; PMCID: PMC4106182.	Uncertain significance​
BRCA1	c.1884T>G	p.S628R	Burk-Herrick A, Scally M, Amrine-Madsen H, Stanhope MJ, Springer MS. Natural selection and mammalian BRCA1 sequences: elucidating functionally important sites relevant to breast cancer susceptibility in humans. Mamm Genome. 2006 Mar;17(3):257-70. doi: 10.1007/s00335-005-0067-2. Epub 2006 Mar 3. PMID: 16518718.	Uncertain significance​
BRCA1	c.1895G>A	p.S632N	Burk-Herrick A, Scally M, Amrine-Madsen H, Stanhope MJ, Springer MS. Natural selection and mammalian BRCA1 sequences: elucidating functionally important sites relevant to breast cancer susceptibility in humans. Mamm Genome. 2006 Mar;17(3):257-70. doi: 10.1007/s00335-005-0067-2. Epub 2006 Mar 3. PMID: 16518719.	Uncertain significance​
BRCA1	c.1934C>A	p.S645Y	Burk-Herrick A, Scally M, Amrine-Madsen H, Stanhope MJ, Springer MS. Natural selection and mammalian BRCA1 sequences: elucidating functionally important sites relevant to breast cancer susceptibility in humans. Mamm Genome. 2006 Mar;17(3):257-70. doi: 10.1007/s00335-005-0067-2. Epub 2006 Mar 3. PMID: 16518720.	Uncertain significance​
BRCA1	c.1967A>G	p.N609S	Lou DI, McBee RM, Le UQ, Stone AC, Wilkerson GK, Demogines AM, Sawyer SL. Rapid evolution of BRCA1 and BRCA2 in humans and other primates. BMC Evol Biol. 2014 Jul 11;14:155. doi: 10.1186/1471-2148-14-155. PMID: 25011685; PMCID: PMC4106181.	Uncertain significance​
BRCA1	c.2222C>G	p.S741C	Burk-Herrick A, Scally M, Amrine-Madsen H, Stanhope MJ, Springer MS. Natural selection and mammalian BRCA1 sequences: elucidating functionally important sites relevant to breast cancer susceptibility in humans. Mamm Genome. 2006 Mar;17(3):257-70. doi: 10.1007/s00335-005-0067-2. Epub 2006 Mar 3. PMID: 16518721.	Uncertain significance​
BRCA1	c.2294A>G	p.E765G	Burk-Herrick A, Scally M, Amrine-Madsen H, Stanhope MJ, Springer MS. Natural selection and mammalian BRCA1 sequences: elucidating functionally important sites relevant to breast cancer susceptibility in humans. Mamm Genome. 2006 Mar;17(3):257-70. doi: 10.1007/s00335-005-0067-2. Epub 2006 Mar 3. PMID: 16518722.	Uncertain significance​
BRCA1	c.2362G>A	p.V788I	Burk-Herrick A, Scally M, Amrine-Madsen H, Stanhope MJ, Springer MS. Natural selection and mammalian BRCA1 sequences: elucidating functionally important sites relevant to breast cancer susceptibility in humans. Mamm Genome. 2006 Mar;17(3):257-70. doi: 10.1007/s00335-005-0067-2. Epub 2006 Mar 3. PMID: 16518723.	Uncertain significance​
BRCA1	c.2387C>T	p.T796I	Burk-Herrick A, Scally M, Amrine-Madsen H, Stanhope MJ, Springer MS. Natural selection and mammalian BRCA1 sequences: elucidating functionally important sites relevant to breast cancer susceptibility in humans. Mamm Genome. 2006 Mar;17(3):257-70. doi: 10.1007/s00335-005-0067-2. Epub 2006 Mar 3. PMID: 16518724.	Uncertain significance​
BRCA1	c.2397T>A	p.N799K	Burk-Herrick A, Scally M, Amrine-Madsen H, Stanhope MJ, Springer MS. Natural selection and mammalian BRCA1 sequences: elucidating functionally important sites relevant to breast cancer susceptibility in humans. Mamm Genome. 2006 Mar;17(3):257-70. doi: 10.1007/s00335-005-0067-2. Epub 2006 Mar 3. PMID: 16518725.	Uncertain significance​
BRCA1	c.2419G>T	p.A807S	Burk-Herrick A, Scally M, Amrine-Madsen H, Stanhope MJ, Springer MS. Natural selection and mammalian BRCA1 sequences: elucidating functionally important sites relevant to breast cancer susceptibility in humans. Mamm Genome. 2006 Mar;17(3):257-70. doi: 10.1007/s00335-005-0067-2. Epub 2006 Mar 3. PMID: 16518726.	Uncertain significance​
BRCA1	c.2774T>C	p.I925T	Fleming MA, Potter JD, Ramirez CJ, Ostrander GK, Ostrander EA (2003) Understanding missense mutations in the BRCA1 gene: An evolutionary approach. Proc Natl Acad Sci U S A 100: 1151–1156. doi:10.1073/pnas.0237285100	Uncertain significance​
BRCA1	c.2818G>T	p.D940Y	Burk-Herrick A, Scally M, Amrine-Madsen H, Stanhope MJ, Springer MS. Natural selection and mammalian BRCA1 sequences: elucidating functionally important sites relevant to breast cancer susceptibility in humans. Mamm Genome. 2006 Mar;17(3):257-70. doi: 10.1007/s00335-005-0067-2. Epub 2006 Mar 3. PMID: 16518722.	Uncertain significance​
BRCA1	c.3046A>G	p.N1016D	Burk-Herrick A, Scally M, Amrine-Madsen H, Stanhope MJ, Springer MS. Natural selection and mammalian BRCA1 sequences: elucidating functionally important sites relevant to breast cancer susceptibility in humans. Mamm Genome. 2006 Mar;17(3):257-70. doi: 10.1007/s00335-005-0067-2. Epub 2006 Mar 3. PMID: 16518723.	Uncertain significance​
BRCA1	c.3080G>A	p.S1027N	Burk-Herrick A, Scally M, Amrine-Madsen H, Stanhope MJ, Springer MS. Natural selection and mammalian BRCA1 sequences: elucidating functionally important sites relevant to breast cancer susceptibility in humans. Mamm Genome. 2006 Mar;17(3):257-70. doi: 10.1007/s00335-005-0067-2. Epub 2006 Mar 3. PMID: 16518724.	Uncertain significance​
BRCA1	c.3152C>T	p.T1051I	Lou DI, McBee RM, Le UQ, Stone AC, Wilkerson GK, Demogines AM, Sawyer SL. Rapid evolution of BRCA1 and BRCA2 in humans and other primates. BMC Evol Biol. 2014 Jul 11;14:155. doi: 10.1186/1471-2148-14-155. PMID: 25011685; PMCID: PMC4106182.	Uncertain significance​
BRCA1	c.3220A>G	p.R1074G	Burk-Herrick A, Scally M, Amrine-Madsen H, Stanhope MJ, Springer MS. Natural selection and mammalian BRCA1 sequences: elucidating functionally important sites relevant to breast cancer susceptibility in humans. Mamm Genome. 2006 Mar;17(3):257-70. doi: 10.1007/s00335-005-0067-2. Epub 2006 Mar 3. PMID: 16518724.	Uncertain significance​
BRCA1	c.3227G>C	p.R1076T	Burk-Herrick A, Scally M, Amrine-Madsen H, Stanhope MJ, Springer MS. Natural selection and mammalian BRCA1 sequences: elucidating functionally important sites relevant to breast cancer susceptibility in humans. Mamm Genome. 2006 Mar;17(3):257-70. doi: 10.1007/s00335-005-0067-2. Epub 2006 Mar 3. PMID: 16518725.	Uncertain significance​
BRCA1	c.3263T>A	p.V1088D	Burk-Herrick A, Scally M, Amrine-Madsen H, Stanhope MJ, Springer MS. Natural selection and mammalian BRCA1 sequences: elucidating functionally important sites relevant to breast cancer susceptibility in humans. Mamm Genome. 2006 Mar;17(3):257-70. doi: 10.1007/s00335-005-0067-2. Epub 2006 Mar 3. PMID: 16518726.	Uncertain significance​
BRCA1	c.3308G>T	p.C1103F	Burk-Herrick A, Scally M, Amrine-Madsen H, Stanhope MJ, Springer MS. Natural selection and mammalian BRCA1 sequences: elucidating functionally important sites relevant to breast cancer susceptibility in humans. Mamm Genome. 2006 Mar;17(3):257-70. doi: 10.1007/s00335-005-0067-2. Epub 2006 Mar 3. PMID: 16518727.	Uncertain significance​
BRCA1	c.3313C>A	p.H1105N	Lou DI, McBee RM, Le UQ, Stone AC, Wilkerson GK, Demogines AM, Sawyer SL. Rapid evolution of BRCA1 and BRCA2 in humans and other primates. BMC Evol Biol. 2014 Jul 11;14:155. doi: 10.1186/1471-2148-14-155. PMID: 25011685; PMCID: PMC4106182.	Uncertain significance​
BRCA1	c.3432G>T	p.Q1144H	Huttley GA, Easteal S, Southey MC, Tesoriero A, Giles GG, McCredie MR, Hopper JL, Venter DJ. Adaptive evolution of the tumour suppressor BRCA1 in humans and chimpanzees. Australian Breast Cancer Family Study. Nat Genet. 2000 Aug;25(4):410-3. doi: 10.1038/78092. PMID: 10932184.	Uncertain significance​
BRCA1	c.3515A>G	p.E1172G	Lou DI, McBee RM, Le UQ, Stone AC, Wilkerson GK, Demogines AM, Sawyer SL. Rapid evolution of BRCA1 and BRCA2 in humans and other primates. BMC Evol Biol. 2014 Jul 11;14:155. doi: 10.1186/1471-2148-14-155. PMID: 25011685; PMCID: PMC4106181.	Uncertain significance​
BRCA1	c.3527T>A	p.V1176D	Lou DI, McBee RM, Le UQ, Stone AC, Wilkerson GK, Demogines AM, Sawyer SL. Rapid evolution of BRCA1 and BRCA2 in humans and other primates. BMC Evol Biol. 2014 Jul 11;14:155. doi: 10.1186/1471-2148-14-155. PMID: 25011685; PMCID: PMC4106182.	Uncertain significance​
BRCA1	c.3548_3549delinsGG	p.K1183R	Burk-Herrick A, Scally M, Amrine-Madsen H, Stanhope MJ, Springer MS. Natural selection and mammalian BRCA1 sequences: elucidating functionally important sites relevant to breast cancer susceptibility in humans. Mamm Genome. 2006 Mar;17(3):257-70. doi: 10.1007/s00335-005-0067-2. Epub 2006 Mar 3. PMID: 16518727.	Uncertain significance​
BRCA1	c.3587C>A	p.T1196K	Lou DI, McBee RM, Le UQ, Stone AC, Wilkerson GK, Demogines AM, Sawyer SL. Rapid evolution of BRCA1 and BRCA2 in humans and other primates. BMC Evol Biol. 2014 Jul 11;14:155. doi: 10.1186/1471-2148-14-155. PMID: 25011685; PMCID: PMC4106167.	Uncertain significance​
BRCA1	c.3652A>T	p.S1218C	Lou DI, McBee RM, Le UQ, Stone AC, Wilkerson GK, Demogines AM, Sawyer SL. Rapid evolution of BRCA1 and BRCA2 in humans and other primates. BMC Evol Biol. 2014 Jul 11;14:155. doi: 10.1186/1471-2148-14-155. PMID: 25011685; PMCID: PMC4106168.	Uncertain significance​
BRCA1	c.4376A>G	p.K355R	Burk-Herrick A, Scally M, Amrine-Madsen H, Stanhope MJ, Springer MS. Natural selection and mammalian BRCA1 sequences: elucidating functionally important sites relevant to breast cancer susceptibility in humans. Mamm Genome. 2006 Mar;17(3):257-70. doi: 10.1007/s00335-005-0067-2. Epub 2006 Mar 3. PMID: 16518726.	Uncertain significance​
BRCA1	c.1030G>C	p.A322P	Burk-Herrick A, Scally M, Amrine-Madsen H, Stanhope MJ, Springer MS. Natural selection and mammalian BRCA1 sequences: elucidating functionally important sites relevant to breast cancer susceptibility in humans. Mamm Genome. 2006 Mar;17(3):257-70. doi: 10.1007/s00335-005-0067-2. Epub 2006 Mar 3. PMID: 16518695.	Conflicting interpretations
BRCA1	c.1250A>G	p.N417S	Burk-Herrick A, Scally M, Amrine-Madsen H, Stanhope MJ, Springer MS. Natural selection and mammalian BRCA1 sequences: elucidating functionally important sites relevant to breast cancer susceptibility in humans. Mamm Genome. 2006 Mar;17(3):257-70. doi: 10.1007/s00335-005-0067-2. Epub 2006 Mar 3. PMID: 16518696.	Conflicting interpretations
BRCA1	c.1258G>T	p.D420Y	Burk-Herrick A, Scally M, Amrine-Madsen H, Stanhope MJ, Springer MS. Natural selection and mammalian BRCA1 sequences: elucidating functionally important sites relevant to breast cancer susceptibility in humans. Mamm Genome. 2006 Mar;17(3):257-70. doi: 10.1007/s00335-005-0067-2. Epub 2006 Mar 3. PMID: 16518697.	Conflicting interpretations
BRCA1	c.1581G>C	p.K527N	Burk-Herrick A, Scally M, Amrine-Madsen H, Stanhope MJ, Springer MS. Natural selection and mammalian BRCA1 sequences: elucidating functionally important sites relevant to breast cancer susceptibility in humans. Mamm Genome. 2006 Mar;17(3):257-70. doi: 10.1007/s00335-005-0067-2. Epub 2006 Mar 3. PMID: 16518698.	Conflicting interpretations
BRCA1	c.2060A>C	p.Q687P	Burk-Herrick A, Scally M, Amrine-Madsen H, Stanhope MJ, Springer MS. Natural selection and mammalian BRCA1 sequences: elucidating functionally important sites relevant to breast cancer susceptibility in humans. Mamm Genome. 2006 Mar;17(3):257-70. doi: 10.1007/s00335-005-0067-2. Epub 2006 Mar 3. PMID: 16518699.	Conflicting interpretations
BRCA1	c.2222C>T	p.S741F	Burk-Herrick A, Scally M, Amrine-Madsen H, Stanhope MJ, Springer MS. Natural selection and mammalian BRCA1 sequences: elucidating functionally important sites relevant to breast cancer susceptibility in humans. Mamm Genome. 2006 Mar;17(3):257-70. doi: 10.1007/s00335-005-0067-2. Epub 2006 Mar 3. PMID: 16518700.	Conflicting interpretations
BRCA1	c.2473G>T	p.D825Y	Burk-Herrick A, Scally M, Amrine-Madsen H, Stanhope MJ, Springer MS. Natural selection and mammalian BRCA1 sequences: elucidating functionally important sites relevant to breast cancer susceptibility in humans. Mamm Genome. 2006 Mar;17(3):257-70. doi: 10.1007/s00335-005-0067-2. Epub 2006 Mar 3. PMID: 16518701.	Conflicting interpretations
BRCA1	c.2726A>T	p.N909I	Burk-Herrick A, Scally M, Amrine-Madsen H, Stanhope MJ, Springer MS. Natural selection and mammalian BRCA1 sequences: elucidating functionally important sites relevant to breast cancer susceptibility in humans. Mamm Genome. 2006 Mar;17(3):257-70. doi: 10.1007/s00335-005-0067-2. Epub 2006 Mar 3. PMID: 16518702.	Conflicting interpretations
BRCA1	c.2935C>T	p.R979C	Burk-Herrick A, Scally M, Amrine-Madsen H, Stanhope MJ, Springer MS. Natural selection and mammalian BRCA1 sequences: elucidating functionally important sites relevant to breast cancer susceptibility in humans. Mamm Genome. 2006 Mar;17(3):257-70. doi: 10.1007/s00335-005-0067-2. Epub 2006 Mar 3. PMID: 16518703.	Conflicting interpretations
BRCA1	c.3179A>C	p.E1060A	Burk-Herrick A, Scally M, Amrine-Madsen H, Stanhope MJ, Springer MS. Natural selection and mammalian BRCA1 sequences: elucidating functionally important sites relevant to breast cancer susceptibility in humans. Mamm Genome. 2006 Mar;17(3):257-70. doi: 10.1007/s00335-005-0067-2. Epub 2006 Mar 3. PMID: 16518704.	Conflicting interpretations
BRCA1	c.3407C>G	p.P1136R	Burk-Herrick A, Scally M, Amrine-Madsen H, Stanhope MJ, Springer MS. Natural selection and mammalian BRCA1 sequences: elucidating functionally important sites relevant to breast cancer susceptibility in humans. Mamm Genome. 2006 Mar;17(3):257-70. doi: 10.1007/s00335-005-0067-2. Epub 2006 Mar 3. PMID: 16518705.	Conflicting interpretations
BRCA1	c.3410T>C	p.M1137T	Burk-Herrick A, Scally M, Amrine-Madsen H, Stanhope MJ, Springer MS. Natural selection and mammalian BRCA1 sequences: elucidating functionally important sites relevant to breast cancer susceptibility in humans. Mamm Genome. 2006 Mar;17(3):257-70. doi: 10.1007/s00335-005-0067-2. Epub 2006 Mar 3. PMID: 16518706.	Conflicting interpretations
BRCA1	c.2675T>C	p.L892S	Burk-Herrick A, Scally M, Amrine-Madsen H, Stanhope MJ, Springer MS. Natural selection and mammalian BRCA1 sequences: elucidating functionally important sites relevant to breast cancer susceptibility in humans. Mamm Genome. 2006 Mar;17(3):257-70. doi: 10.1007/s00335-005-0067-2. Epub 2006 Mar 3. PMID: 16518727.	Not provided
BRCA2	c.5946del	p.S1982fs	Lou DI, McBee RM, Le UQ, Stone AC, Wilkerson GK, Demogines AM, Sawyer SL. Rapid evolution of BRCA1 and BRCA2 in humans and other primates. BMC Evol Biol. 2014 Jul 11;14:155. doi: 10.1186/1471-2148-14-155. PMID: 25011685; PMCID: PMC4106169.	Pathogenic
BRCA2	c.1151C>T	p.S384F	Lou DI, McBee RM, Le UQ, Stone AC, Wilkerson GK, Demogines AM, Sawyer SL. Rapid evolution of BRCA1 and BRCA2 in humans and other primates. BMC Evol Biol. 2014 Jul 11;14:155. doi: 10.1186/1471-2148-14-155. PMID: 25011685; PMCID: PMC4106173.	Benign
BRCA2	c.125A>G	p.Y42C	Lou DI, McBee RM, Le UQ, Stone AC, Wilkerson GK, Demogines AM, Sawyer SL. Rapid evolution of BRCA1 and BRCA2 in humans and other primates. BMC Evol Biol. 2014 Jul 11;14:155. doi: 10.1186/1471-2148-14-155. PMID: 25011685; PMCID: PMC4106172.	Benign
BRCA2	c.1514T>C	p.I505T	Lou DI, McBee RM, Le UQ, Stone AC, Wilkerson GK, Demogines AM, Sawyer SL. Rapid evolution of BRCA1 and BRCA2 in humans and other primates. BMC Evol Biol. 2014 Jul 11;14:155. doi: 10.1186/1471-2148-14-155. PMID: 25011685; PMCID: PMC4106174.	Benign
BRCA2	c.1964C>G	p.P655R	Lou DI, McBee RM, Le UQ, Stone AC, Wilkerson GK, Demogines AM, Sawyer SL. Rapid evolution of BRCA1 and BRCA2 in humans and other primates. BMC Evol Biol. 2014 Jul 11;14:155. doi: 10.1186/1471-2148-14-155. PMID: 25011685; PMCID: PMC4106175.	Benign
BRCA2	c.4258G>T	p.D1420Y	Lou DI, McBee RM, Le UQ, Stone AC, Wilkerson GK, Demogines AM, Sawyer SL. Rapid evolution of BRCA1 and BRCA2 in humans and other primates. BMC Evol Biol. 2014 Jul 11;14:155. doi: 10.1186/1471-2148-14-155. PMID: 25011685; PMCID: PMC4106176.	Benign
BRCA2	c.7469T>C	p.I2490T	Lou DI, McBee RM, Le UQ, Stone AC, Wilkerson GK, Demogines AM, Sawyer SL. Rapid evolution of BRCA1 and BRCA2 in humans and other primates. BMC Evol Biol. 2014 Jul 11;14:155. doi: 10.1186/1471-2148-14-155. PMID: 25011685; PMCID: PMC4106177.	Benign
BRCA2	c.9976A>T	p.K3326X	Lou DI, McBee RM, Le UQ, Stone AC, Wilkerson GK, Demogines AM, Sawyer SL. Rapid evolution of BRCA1 and BRCA2 in humans and other primates. BMC Evol Biol. 2014 Jul 11;14:155. doi: 10.1186/1471-2148-14-155. PMID: 25011685; PMCID: PMC4106178.	Benign
BRCA2	c.3814A>G	p.M1272V	Lou DI, McBee RM, Le UQ, Stone AC, Wilkerson GK, Demogines AM, Sawyer SL. Rapid evolution of BRCA1 and BRCA2 in humans and other primates. BMC Evol Biol. 2014 Jul 11;14:155. doi: 10.1186/1471-2148-14-155. PMID: 25011685; PMCID: PMC4106170.	Conflicting interpretations
BRCA2	c.8567A>C	p.E2856A	Lou DI, McBee RM, Le UQ, Stone AC, Wilkerson GK, Demogines AM, Sawyer SL. Rapid evolution of BRCA1 and BRCA2 in humans and other primates. BMC Evol Biol. 2014 Jul 11;14:155. doi: 10.1186/1471-2148-14-155. PMID: 25011685; PMCID: PMC4106171.	Conflicting interpretations
BRCA2	c.3022A>G	p.S1008G	Lou DI, McBee RM, Le UQ, Stone AC, Wilkerson GK, Demogines AM, Sawyer SL. Rapid evolution of BRCA1 and BRCA2 in humans and other primates. BMC Evol Biol. 2014 Jul 11;14:155. doi: 10.1186/1471-2148-14-155. PMID: 25011685; PMCID: PMC4106179.	Likely benign
BRCA2	c.1796=	p.F599S	Lou DI, McBee RM, Le UQ, Stone AC, Wilkerson GK, Demogines AM, Sawyer SL. Rapid evolution of BRCA1 and BRCA2 in humans and other primates. BMC Evol Biol. 2014 Jul 11;14:155. doi: 10.1186/1471-2148-14-155. PMID: 25011685; PMCID: PMC4106180.	Uncertain significance​
BRCA2	c.4277C>A	p.T1426K	Lou DI, McBee RM, Le UQ, Stone AC, Wilkerson GK, Demogines AM, Sawyer SL. Rapid evolution of BRCA1 and BRCA2 in humans and other primates. BMC Evol Biol. 2014 Jul 11;14:155. doi: 10.1186/1471-2148-14-155. PMID: 25011685; PMCID: PMC4106181.	Uncertain significance​
BRCA2	c.1114=	p.H372N	Lou DI, McBee RM, Le UQ, Stone AC, Wilkerson GK, Demogines AM, Sawyer SL. Rapid evolution of BRCA1 and BRCA2 in humans and other primates. BMC Evol Biol. 2014 Jul 11;14:155. doi: 10.1186/1471-2148-14-155. PMID: 25011685; PMCID: PMC4106182.	Not provided
POLD1	c.932G>A	R311H	Siraj AK, Bu R, Iqbal K, Parvathareddy SK, Masoodi T, Siraj N, Al-Rasheed M, Kong Y, Ahmed SO, Al-Obaisi KAS, Victoria IG, Arshad M, Al-Dayel F, Abduljabbar A, Ashari LH, Al-Kuraya KS. POLE and POLD1 germline exonuclease domain pathogenic variants, a rare event in colorectal cancer from the Middle East. Mol Genet Genomic Med. 2020 Aug;8(8):e1368. doi: 10.1002/mgg3.1368. Epub 2020 Jun 22. PMID: 32…	Uncertain significance
RAD51	c.391A>C	T131P	Jiang S, Lin T, Xie Q, Wang L. Network Analysis of RAD51 Proteins in Metazoa and the Evolutionary Relationships With Their Archaeal Homologs. Front Genet. 2018 Sep 26;9:383. doi: 10.3389/fgene.2018.00383. PMID: 30319685; PMCID: PMC6168637.	Pathogenic
RAD51	c.449G>A	R150Q	Jiang S, Lin T, Xie Q, Wang L. Network Analysis of RAD51 Proteins in Metazoa and the Evolutionary Relationships With Their Archaeal Homologs. Front Genet. 2018 Sep 26;9:383. doi: 10.3389/fgene.2018.00383. PMID: 30319685; PMCID: PMC6168637.	Conflicting interpretations
XPA	c.374del	p.T125fs	Rabie E, Amr K, Zada S, El-Sayed H, El Darouti M, El-Kamah G. Clinical and Mutational Spectrum of Xeroderma Pigmentosum in Egypt: Identification of Six Novel Mutations and Implications for Ancestral Origins. Genes (Basel). 2021 Feb 20;12(2):295. doi: 10.3390/genes12020295. PMID: 33672602; PMCID: PMC7924063.	Pathogenic
XPA	c.553C>T	Q185*	Rabie E, Amr K, Zada S, El-Sayed H, El Darouti M, El-Kamah G. Clinical and Mutational Spectrum of Xeroderma Pigmentosum in Egypt: Identification of Six Novel Mutations and Implications for Ancestral Origins. Genes (Basel). 2021 Feb 20;12(2):295. doi: 10.3390/genes12020295. PMID: 33672602; PMCID: PMC7924063.	Pathogenic​
XPA	c.619C>T	R207*	Rabie E, Amr K, Zada S, El-Sayed H, El Darouti M, El-Kamah G. Clinical and Mutational Spectrum of Xeroderma Pigmentosum in Egypt: Identification of Six Novel Mutations and Implications for Ancestral Origins. Genes (Basel). 2021 Feb 20;12(2):295. doi: 10.3390/genes12020295. PMID: 33672602; PMCID: PMC7924063.	Pathogenic​
XPC	c.395_398del	p.D132fs	Rabie E, Amr K, Zada S, El-Sayed H, El Darouti M, El-Kamah G. Clinical and Mutational Spectrum of Xeroderma Pigmentosum in Egypt: Identification of Six Novel Mutations and Implications for Ancestral Origins. Genes (Basel). 2021 Feb 20;12(2):295. doi: 10.3390/genes12020295. PMID: 33672602; PMCID: PMC7924063.	Pathogenic​
XPC	c.524_525dup	p.R176fs	Rabie E, Amr K, Zada S, El-Sayed H, El Darouti M, El-Kamah G. Clinical and Mutational Spectrum of Xeroderma Pigmentosum in Egypt: Identification of Six Novel Mutations and Implications for Ancestral Origins. Genes (Basel). 2021 Feb 20;12(2):295. doi: 10.3390/genes12020295. PMID: 33672602; PMCID: PMC7924063.	Pathogenic​
XPC	c.669_670del	p.I223fs	Rabie E, Amr K, Zada S, El-Sayed H, El Darouti M, El-Kamah G. Clinical and Mutational Spectrum of Xeroderma Pigmentosum in Egypt: Identification of Six Novel Mutations and Implications for Ancestral Origins. Genes (Basel). 2021 Feb 20;12(2):295. doi: 10.3390/genes12020295. PMID: 33672602; PMCID: PMC7924063.	Pathogenic​
XPC	c.1103_1104del	p.Q368fs	Rabie E, Amr K, Zada S, El-Sayed H, El Darouti M, El-Kamah G. Clinical and Mutational Spectrum of Xeroderma Pigmentosum in Egypt: Identification of Six Novel Mutations and Implications for Ancestral Origins. Genes (Basel). 2021 Feb 20;12(2):295. doi: 10.3390/genes12020295. PMID: 33672602; PMCID: PMC7924063.	Pathogenic​
XPC	c.1643_1644del	p.V548fs	Rabie E, Amr K, Zada S, El-Sayed H, El Darouti M, El-Kamah G. Clinical and Mutational Spectrum of Xeroderma Pigmentosum in Egypt: Identification of Six Novel Mutations and Implications for Ancestral Origins. Genes (Basel). 2021 Feb 20;12(2):295. doi: 10.3390/genes12020295. PMID: 33672602; PMCID: PMC7924063.	Pathogenic​
XPC	c.1735C>T	p.R579Ter	Rabie E, Amr K, Zada S, El-Sayed H, El Darouti M, El-Kamah G. Clinical and Mutational Spectrum of Xeroderma Pigmentosum in Egypt: Identification of Six Novel Mutations and Implications for Ancestral Origins. Genes (Basel). 2021 Feb 20;12(2):295. doi: 10.3390/genes12020295. PMID: 33672602; PMCID: PMC7924063.	Pathogenic​
XPC	c.1894C>T	p.Q632Ter	Rabie E, Amr K, Zada S, El-Sayed H, El Darouti M, El-Kamah G. Clinical and Mutational Spectrum of Xeroderma Pigmentosum in Egypt: Identification of Six Novel Mutations and Implications for Ancestral Origins. Genes (Basel). 2021 Feb 20;12(2):295. doi: 10.3390/genes12020295. PMID: 33672602; PMCID: PMC7924063.	Pathogenic​
XPC	c.2127del	p.S711fs	Rabie E, Amr K, Zada S, El-Sayed H, El Darouti M, El-Kamah G. Clinical and Mutational Spectrum of Xeroderma Pigmentosum in Egypt: Identification of Six Novel Mutations and Implications for Ancestral Origins. Genes (Basel). 2021 Feb 20;12(2):295. doi: 10.3390/genes12020295. PMID: 33672602; PMCID: PMC7924063.	Pathogenic​
XPC	c.2251-1G>C	-	Rabie E, Amr K, Zada S, El-Sayed H, El Darouti M, El-Kamah G. Clinical and Mutational Spectrum of Xeroderma Pigmentosum in Egypt: Identification of Six Novel Mutations and Implications for Ancestral Origins. Genes (Basel). 2021 Feb 20;12(2):295. doi: 10.3390/genes12020295. PMID: 33672602; PMCID: PMC7924063.	Pathogenic​
