# Supplementary material for: Pathogenic variants in human DNA damage repair genes mostly arose in recent human history
Source: BMC Cancer. 2024 Apr 4;24:415. doi: 10.1186/s12885-024-12160-6 (PMC10993466; doi:10.1186/s12885-024-12160-6)
Supplement: Supplementary file 4 — Supplementary Material 4. [file 12885_2024_12160_MOESM4_ESM.xlsx]

## Sheet: ATM
Supplementary Table 2. Phylogenetic analysis of human DDR PVs in 100 vertebrate species
Order	Vertebrates	Position	chr11:g.108098352A>C	chr11:g.108098352A>G	chr11:g.108098354G>A	chr11:g.108098424G>A	chr11:g.108098425T>C	chr11:g.108098533C>T	chr11:g.108098587A>T	chr11:g.108099912C>T	chr11:g.108100002C>T	chr11:g.108100055G>A	chr11:g.108106457C>G	chr11:g.108114696C>G	chr11:g.108114835C>T	chr11:g.108115516C>T	chr11:g.108115594C>T	chr11:g.108115637T>A	chr11:g.108115654C>T	chr11:g.108115681G>T	chr11:g.108115727C>T	chr11:g.108115729A>T	chr11:g.108115754G>C	chr11:g.108115754G>T	chr11:g.108117756A>G	chr11:g.108117792G>T	chr11:g.108117855G>T	chr11:g.108119687G>T	chr11:g.108119704C>A	chr11:g.108119714C>T	chr11:g.108119829G>A	chr11:g.108121427G>A	chr11:g.108121531C>T	chr11:g.108121800G>A	chr11:g.108122648T>A	chr11:g.108123640G>T	chr11:g.108123641T>G	chr11:g.108124560A>T	chr11:g.108124573C>A	chr11:g.108124602C>T	chr11:g.108124665C>T	chr11:g.108124740C>T	chr11:g.108127056C>T	chr11:g.108127067G>A	chr11:g.108128207G>C	chr11:g.108128334G>T	chr11:g.108138014C>A	chr11:g.108138071T>C	chr11:g.108138753A>G
		HGVSc	c.1A>C	c.1A>G	c.3G>A	c.72+1G>A	c.72+2T>C	c.103C>T	c.157A>T	c.193C>T	c.283C>T	c.331+5G>A	c.392C>G	c.513C>G	c.652C>T	c.664C>T	c.742C>T	c.785T>A	c.802C>T	c.829G>T	c.875C>T	c.877A>T	c.901+1G>C	c.901+1G>T	c.967A>G	c.1003G>T	c.1065+1G>T	c.1093G>T	c.1110C>A	c.1120C>T	c.1235G>A	c.1236-1G>A	c.1339C>T	c.1607+1G>A	c.1692T>A	c.1898+1G>T	c.1898+2T>G	c.1918A>T	c.1931C>A	c.1960C>T	c.2023C>T	c.2098C>T	c.2239C>T	c.2250G>A	c.2251-1G>C	c.2376+1G>T	c.2583C>A	c.2638+2T>C	c.2639-384A>G
		HGVSp	p.?	p.?	p.?	p.(=)	p.(=)	p.(Arg35*)	p.(Lys53*)	p.(Gln65*)	p.(Gln95*)	p.(=)	p.(Ser131*)	p.(Tyr171*)	p.(Gln218*)	p.(Gln222*)	p.(Arg248*)	p.(Leu262*)	p.(Gln268*)	p.(Glu277*)	p.(Pro292Leu)	p.(Lys293*)	p.(=)	p.(=)	p.(Ile323Val)	p.(Gly335*)	p.(=)	p.(Glu365*)	p.(Tyr370*)	p.(Gln374*)	p.(Trp412*)	p.(=)	p.(Arg447*)	p.(=)	p.(Cys564*)	p.(=)	p.(=)	p.(Lys640*)	p.(Ser644*)	p.(Gln654*)	p.(Gln675*)	p.(Gln700*)	p.(Gln747*)	p.(=)	p.(=)	p.(=)	p.(Tyr861*)	p.(=)	p.(=)
		Number of shared variants	0	0	1	1	0	3	0	0	0	0	0	0	0	1	0	0	0	0	0	0	0	0	1	0	0	0	0	1	0	0	0	0	0	1	0	0	8	0	2	0	0	1	0	0	1	1	6
Primate	Human	0	a	a	g	g	t	c	a	c	c	g	c	c	c	c	c	t	c	g	c	a	g	g	a	g	g	g	c	c	g	g	c	g	t	g	t	a	c	c	c	c	c	g	g	g	c	t	a_______
	Chimp	0	a	a	g	g	t	c	a	c	c	g	c	c	c	c	c	t	c	g	c	a	g	g	a	g	g	g	t	c	g	g	c	g	t	g	t	a	c	c	c	c	c	g	g	g	c	t	a_______
	Gorilla	0	a	a	g	g	t	c	a	c	c	g	c	c	c	c	c	t	c	g	c	a	g	g	a	g	g	g	t	c	g	g	c	g	t	g	t	a	c	c	c	c	c	g	g	g	c	t	a_______
	Orangutan	0	a	a	g	g	t	c	a	c	c	g	c	c	c	c	c	t	c	g	c	a	g	g	a	g	g	g	t	c	g	g	c	g	t	g	t	a	c	c	c	c	c	g	g	g	c	t	a_______
	Gibbon	0	a	a	g	g	t	c	a	c	c	g	c	c	c	c	c	t	c	g	c	a	g	g	a	g	g	g	t	c	g	g	c	g	t	g	t	a	c	c	c	c	c	g	g	g	c	t	a_______
	Rhesus	1	a	a	g	g	t	c	a	c	c	g	c	c	c	c	c	t	c	g	c	a	g	g	a	g	g	g	t	c	g	g	c	g	t	g	t	a	c	c	c	c	c	g	g	g	c	t	a_______
	Crab-eating macaque	1	a	a	g	g	t	c	a	c	c	g	c	c	c	c	c	t	c	g	c	a	g	g	a	g	g	g	t	c	g	g	c	g	t	g	t	a	c	c	c	c	c	g	g	g	c	t	a_______
	Baboon	0	a	a	g	g	t	c	a	c	c	g	c	c	c	c	c	t	c	g	c	a	g	g	a	g	g	g	t	c	g	g	c	g	t	g	t	a	c	c	c	c	c	g	g	g	c	t	a_______
	Green monkey	1	a	a	g	g	t	c	a	c	c	g	c	c	c	c	c	t	c	g	c	a	g	g	a	g	g	g	t	c	g	g	c	g	t	g	t	a	c	c	c	c	c	g	g	g	t	t	a_______
	Marmoset	2	a	a	g	g	t	c	a	c	c	g	c	c	c	c	c	t	c	g	c	a	g	g	a	g	g	g	t	c	g	g	c	g	t	g	t	a	c	c	c	c	c	g	g	g	c	t	ttaaatta
	Squirrel monkey	1	a	a	g	g	t	g	a	c	c	g	c	c	c	c	c	t	c	g	c	a	g	g	a	g	g	g	t	c	g	g	c	g	t	g	t	a	c	c	c	c	c	g	g	g	c	t	t_______
	Bushbaby	1	a	a	g	g	t	c	a	c	c	g	c	c	c	c	c	t	c	g	c	a	g	g	a	g	g	g	t	c	g	g	c	g	t	g	t	a	c	c	c	c	c	g	g	g	t	t	a_______
Euarchontoglires	Chinese tree shrew	0	a	a	g	g	t	c	a	c	c	g	c	c	c	c	c	t	c	g	c	a	g	g	a	g	g	g	t	c	g	g	c	g	t	g	t	a	c	c	c	c	c	g	g	g	c	t	a_______
	Squirrel	1	a	a	g	g	t	c	a	c	c	g	c	c	c	c	c	t	c	g	c	a	g	g	a	g	g	g	c	c	g	g	c	g	t	g	t	a	c	c	c	a	c	g	g	g	c	t	########
	Lesser Egyptian jerboa	0	a	a	g	g	t	c	a	c	c	g	c	c	c	c	c	t	c	g	c	c	g	g	a	g	g	g	t	c	g	g	c	g	t	g	t	a	c	c	c	a	c	g	g	g	c	t	########
	Prairie vole	2	a	a	g	g	t	c	a	c	c	g	c	c	c	c	c	t	c	g	c	c	g	g	a	g	g	g	t	c	g	g	c	g	t	g	t	a	c	c	c	a	c	g	g	g	c	t	########
	Chinese hamster	1	a	a	g	g	t	c	a	c	c	g	c	c	c	c	c	t	c	g	c	c	g	g	a	g	g	g	t	c	g	g	c	g	t	g	t	a	c	c	c	c	c	g	g	g	c	t	########
	Golden hamster	3	a	a	g	g	t	c	a	c	c	g	c	c	c	c	c	t	c	g	c	c	g	g	a	g	g	g	t	c	g	g	c	g	t	g	t	a	c	c	c	c	c	g	g	g	c	t	########
	Mouse	2	a	a	g	g	t	c	a	c	c	#	c	c	c	c	c	t	c	g	c	c	g	g	a	g	g	g	t	c	g	g	c	g	t	g	t	a	c	c	c	c	c	g	g	g	c	t	########
	Rat	2	a	a	g	g	t	c	a	c	c	g	c	c	c	c	c	t	c	g	c	c	g	g	a	g	g	g	t	c	g	g	c	g	t	g	t	a	c	c	c	c	c	g	g	g	c	t	########
	Naked mole-rat	5	a	a	g	g	t	c	a	c	c	g	c	c	c	c	c	t	c	g	c	a	g	g	a	g	g	g	t	c	g	g	c	g	t	g	t	a	c	c	c	c	c	t	g	g	c	t	########
	Guinea pig	4	a	a	g	g	t	c	a	c	c	N	c	c	c	c	a	t	c	g	c	a	g	g	a	g	g	g	t	c	g	g	c	g	t	g	t	a	c	c	c	c	c	g	g	g	c	t	########
	Chinchilla	3	a	a	g	g	t	c	a	c	c	g	c	c	c	c	c	t	c	g	c	a	g	g	a	g	g	g	t	c	g	g	c	g	t	g	t	a	c	c	c	c	c	g	g	g	c	t	########
	Brush-tailed rat	5	a	a	g	g	t	c	a	c	c	g	c	c	c	c	c	t	c	g	c	g	g	g	a	g	g	g	c	c	g	g	c	g	t	g	t	a	c	c	c	c	c	g	g	g	c	t	________
	Rabbit	1	a	a	g	g	t	c	a	c	c	g	c	c	c	c	c	t	c	g	c	a	g	g	a	g	g	g	c	c	g	g	c	g	t	g	t	a	c	c	c	c	c	g	g	g	c	t	########
	Pika	1	a	a	g	g	t	#	#	c	c	#	c	c	c	c	c	t	c	g	c	a	g	g	#	#	#	g	c	c	g	g	c	g	t	g	t	a	c	c	c	c	c	g	g	g	t	t	########
Laurasiatheria	Pig	3	#	#	#	#	#	#	#	c	c	g	c	c	c	c	c	t	c	g	c	a	g	g	a	g	g	g	c	c	g	g	c	g	t	#	#	a	c	c	c	c	c	g	g	g	c	t	________
	Alpaca	1	a	a	g	g	t	c	a	#	#	#	c	c	c	c	c	t	c	g	c	a	g	g	a	g	g	g	t	c	g	g	c	g	t	g	t	a	c	c	c	c	N	N	g	g	c	t	a_______
	Bactrian camel	2	a	a	g	g	t	c	a	c	c	g	c	c	c	c	c	t	c	g	c	a	g	g	a	g	g	g	t	c	g	g	c	g	t	g	t	a	c	c	a	c	c	g	g	g	c	t	a_______
	Dolphin	3	a	a	g	g	t	c	a	c	c	g	c	c	c	c	c	t	c	g	c	a	g	g	a	g	g	g	c	c	g	g	c	g	t	g	t	#	#	#	#	#	c	g	g	g	c	t	g_______
	Killer whale	3	a	a	g	g	t	c	a	c	c	g	c	c	c	c	c	t	c	g	c	a	g	g	a	g	g	g	c	c	g	g	c	g	t	g	t	a	c	c	c	c	c	g	g	g	c	t	g_______
	Tibetan antelope	4	a	a	g	g	t	c	a	c	c	g	c	t	c	c	c	t	c	g	c	a	g	g	a	g	g	g	c	c	g	g	c	g	t	g	t	a	c	c	c	c	c	g	g	g	c	t	g_______
	Cow	2	a	a	g	g	t	c	a	c	c	g	c	c	c	c	c	t	c	g	c	a	g	g	a	g	g	g	c	c	g	g	c	g	t	g	t	a	c	c	c	c	c	g	g	g	c	t	a_______
	Sheep	4	a	a	g	g	t	a	a	c	c	g	c	t	c	c	c	t	c	g	c	a	g	g	a	g	g	g	c	c	g	g	c	g	t	g	t	a	c	c	c	c	c	g	g	g	c	t	g_______
	Domestic goat	3	a	a	g	g	t	a	a	c	c	g	c	t	c	c	c	t	c	g	c	a	g	g	a	g	g	g	c	c	g	g	c	g	t	g	t	a	c	c	c	c	c	g	g	g	c	t	g_______
	Horse	2	a	a	g	g	t	c	a	c	c	g	c	c	c	c	c	t	c	g	c	a	g	g	a	g	g	g	t	c	g	g	c	g	t	g	t	c	c	c	c	c	c	g	g	g	c	t	g_______
	White rhinoceros	0	a	a	g	g	t	a	a	c	c	g	c	c	c	c	c	t	c	g	c	a	g	g	a	g	g	g	c	c	g	g	c	g	t	g	t	c	c	c	c	c	c	g	g	g	c	t	a_______
	Cat	2	a	a	g	g	t	c	a	c	c	g	c	c	c	c	c	t	c	g	c	a	g	g	a	g	g	g	c	c	g	g	c	g	t	g	t	g	c	c	c	c	c	g	g	g	c	t	########
	Dog	2	a	a	g	g	t	c	a	c	c	g	c	c	c	c	c	t	c	g	c	a	g	g	a	g	g	g	c	c	g	g	c	g	t	g	t	g	c	a	c	c	c	g	g	g	c	t	a_______
	Ferret	1	a	a	g	g	t	c	a	c	c	g	c	c	c	c	c	t	c	g	c	a	g	g	a	g	g	g	t	c	g	g	c	g	t	g	t	c	c	c	c	c	c	g	g	g	c	t	########
	Panda	0	a	a	g	g	t	c	a	c	c	g	c	c	c	c	c	t	c	g	c	a	g	g	a	g	g	g	c	c	g	g	c	g	t	g	t	c	c	c	c	c	c	g	g	g	c	t	t_______
	Pacific walrus	1	a	a	g	g	t	c	a	c	c	g	c	c	c	c	c	t	c	g	c	a	g	g	a	g	g	g	c	c	g	g	c	g	t	g	t	c	c	c	c	c	c	g	g	g	_	t	a_______
	Weddell seal	1	a	a	g	g	t	c	a	c	c	g	c	c	c	c	c	t	c	g	c	a	g	g	a	g	g	g	c	c	g	g	c	g	t	g	t	c	c	c	c	c	c	g	g	g	_	t	a_______
	Black flying-fox	1	a	a	g	g	t	c	a	c	c	g	c	c	c	c	c	t	c	g	c	a	g	g	a	g	g	g	t	c	g	g	c	g	t	g	t	a	c	c	c	c	c	g	g	g	c	t	a_______
	Megabat	1	a	a	g	g	t	c	a	c	c	g	c	c	c	c	c	t	c	g	c	a	g	g	N	N	N	#	#	#	#	g	c	g	t	g	t	a	c	c	c	c	c	g	g	g	c	t	a_______
	Big brown bat	1	a	a	g	g	t	c	a	c	c	g	c	c	c	c	c	t	c	g	c	a	g	g	a	g	g	g	t	c	g	g	c	g	c	g	t	a	c	c	c	c	c	g	g	g	c	t	a_______
	David's myotis (bat)	1	a	a	g	g	t	c	a	c	c	g	c	c	c	c	c	t	c	g	c	a	g	g	a	g	g	g	t	c	g	g	c	g	c	g	t	a	c	c	c	c	c	g	g	g	c	t	a_______
	Little brown bat	1	a	a	g	g	t	c	a	c	c	g	c	c	c	c	c	t	c	g	c	a	g	g	a	g	g	g	t	c	g	g	c	g	c	g	t	a	c	c	c	c	c	g	g	g	c	t	a_______
	Hedgehog	3	a	a	g	g	t	c	a	c	c	g	c	c	c	c	c	t	c	g	c	a	g	g	a	g	g	g	t	c	g	g	c	g	t	g	t	a	c	c	c	c	c	g	g	g	c	t	########
	Shrew	2	a	a	g	g	t	c	a	c	c	g	c	c	c	c	c	t	c	g	c	a	g	g	a	g	g	g	t	c	g	g	c	g	c	g	t	a	c	c	c	c	c	g	g	g	c	t	########
	Star-nosed mole	0	a	a	g	g	t	c	a	c	c	g	c	c	c	c	c	t	c	g	c	a	g	g	a	g	g	g	c	c	g	g	c	g	t	g	t	a	c	c	c	c	c	g	g	g	c	t	a_______
Afrotheria	Elephant	1	a	a	g	g	t	c	a	c	c	g	c	c	c	c	c	t	c	g	c	a	g	g	a	g	g	g	c	c	g	g	c	g	t	g	t	a	c	c	c	c	c	g	g	g	_	t	t_______
	Cape elephant shrew	6	a	a	g	g	t	c	a	c	c	g	c	c	c	c	c	t	c	g	c	a	g	g	a	g	g	g	c	c	g	g	c	g	t	g	t	a	c	c	c	c	c	g	g	g	a	t	########
	Manatee	3	a	a	g	g	t	c	a	c	c	g	c	c	c	c	c	t	c	g	c	a	g	g	a	g	g	g	t	c	g	g	c	g	c	g	t	a	c	c	c	c	c	g	g	g	c	t	a_______
	Cape golden mole	0	a	a	g	g	t	c	a	c	c	g	c	c	c	c	c	t	c	g	c	a	g	g	a	g	g	g	t	c	g	g	c	g	t	g	t	a	c	c	c	c	c	g	g	g	c	t	a_______
	Tenrec	3	#	#	#	#	#	#	#	#	#	#	c	c	c	N	N	N	N	N	N	N	N	N	a	#	#	g	t	c	g	g	c	g	t	g	t	a	c	c	c	c	c	g	g	g	c	t	a_______
	Aardvark	0	a	a	g	g	t	c	a	c	c	g	c	c	c	c	c	t	c	g	c	a	g	g	a	g	g	g	t	c	g	g	c	g	t	g	t	a	c	c	c	c	c	g	g	g	c	t	a_______
Mammal	Armadillo	2	a	a	g	g	t	c	a	c	c	g	c	c	c	N	c	t	c	g	c	a	g	g	a	g	g	g	c	c	g	g	c	g	t	g	t	a	c	c	a	c	c	g	g	g	c	t	a_______
	Opossum	4	a	a	g	g	t	c	a	c	c	g	c	t	c	c	c	t	c	g	c	a	g	g	a	g	g	g	t	c	g	g	c	g	t	g	t	a	c	c	c	c	c	g	g	g	c	_	t_______
	Tasmanian devil	4	a	a	g	g	t	c	a	c	c	g	c	c	c	c	c	t	c	g	c	a	g	g	a	g	g	g	t	c	g	g	c	g	t	g	t	a	c	c	c	c	c	g	g	g	c	t	########
	Wallaby	4	noAlignedRegion	noAlignedRegion	noAlignedRegion	noAlignedRegion	noAlignedRegion	noAlignedRegion	noAlignedRegion	c	c	g	_	t	c	#	#	#	#	#	#	#	#	#	a	g	g	noAlignedRegion	noAlignedRegion	noAlignedRegion	noAlignedRegion	g	c	g	t	g	t	a	c	c	c	c	#	#	g	g	c	t	########
	Platypus	6	a	a	g	g	t	c	a	c	c	g	c	c	c	c	c	t	c	g	c	a	g	g	a	g	g	g	c	t	g	g	c	g	t	g	t	a	c	c	c	c	c	g	g	g	c	t	########
Aves	Rock pigeon	9	a	a	g	g	t	c	a	c	c	g	c	t	_	a	c	t	c	g	c	a	g	g	a	g	g	g	t	c	g	g	c	g	t	g	t	a	a	c	g	a	c	g	g	g	t	t	########
	Saker falcon	6	a	a	g	g	t	c	a	c	c	g	c	c	c	c	c	t	c	g	c	a	g	g	a	g	g	g	t	c	g	g	c	g	t	g	t	a	c	c	g	a	c	g	g	g	t	t	########
	Peregrine falcon	6	a	a	g	g	t	c	a	c	c	g	c	c	c	c	c	t	c	g	c	a	g	g	a	g	g	g	t	c	g	g	c	g	t	g	t	a	c	c	g	a	c	g	g	g	t	t	########
	Collared flycatcher	8	a	a	g	g	t	c	a	c	c	g	c	t	c	c	c	t	c	g	c	a	g	g	a	g	g	g	t	c	g	g	c	g	t	g	t	a	g	c	g	a	c	g	g	g	t	t	########
	White-throated sparrow	6	a	a	g	g	t	c	a	c	c	g	c	t	c	c	c	t	c	g	c	a	g	g	a	g	g	g	t	c	g	g	c	g	t	g	t	a	a	c	g	a	c	g	g	g	#	#	########
	Medium ground finch	9	a	a	g	g	t	c	a	c	c	g	c	t	c	c	c	t	c	g	c	a	g	g	a	g	g	g	t	c	g	g	c	g	t	g	t	a	a	c	g	a	c	g	g	g	t	t	########
	Zebra finch	5	a	a	g	g	t	c	a	c	c	g	c	t	c	c	c	t	c	g	c	a	g	g	a	g	g	g	t	c	g	g	c	g	t	g	t	a	g	c	g	a	c	g	g	g	t	t	########
	Tibetan ground jay	7	a	a	g	g	t	c	a	c	c	g	c	t	c	c	c	t	c	g	c	a	g	g	a	g	g	#	#	#	#	g	c	g	t	g	t	a	a	c	g	a	c	g	g	g	t	t	########
	Budgerigar	10	a	a	g	g	t	c	a	c	c	g	c	t	c	c	c	t	c	g	c	a	g	g	a	g	g	g	c	c	g	g	c	g	t	g	t	a	a	g	a	a	c	g	g	g	t	t	a_______
	Parrot	8	a	a	g	g	t	c	a	c	c	g	c	#	#	c	c	t	c	g	c	a	g	g	a	g	g	g	t	c	g	g	c	g	t	g	t	a	a	c	g	a	c	g	g	g	t	t	########
	Scarlet macaw	6	a	a	g	g	t	c	a	c	c	g	c	#	#	c	c	t	c	g	c	a	g	g	a	g	g	g	t	c	g	g	c	g	t	g	t	a	a	c	g	a	c	g	noAlignedRegion	noAlignedRegion	noAlignedRegion	noAlignedRegion	noAlignedRegion
	Mallard duck	8	a	a	g	g	t	c	a	a	c	g	c	#	#	c	c	t	c	g	c	a	g	g	a	g	g	g	t	c	g	g	c	g	c	g	t	a	a	c	g	a	c	g	g	g	t	t	########
	Chicken	7	a	a	g	g	t	c	a	a	c	g	c	t	c	c	c	t	c	g	c	a	g	g	a	g	g	g	c	c	g	g	c	g	t	g	t	a	g	c	g	a	c	g	g	g	t	t	########
	Turkey	5	a	a	g	g	t	c	a	a	c	g	c	#	c	c	c	t	c	g	c	a	g	g	a	g	g	g	c	c	g	g	c	g	t	g	t	a	g	c	g	a	c	g	g	g	c	t	########
Sarcopterygii	American alligator	8	a	a	g	g	t	c	a	c	c	g	c	c	c	g	c	t	c	g	c	a	g	g	a	g	g	g	t	c	g	g	c	g	t	g	t	g	_	c	t	c	c	a	g	g	c	t	########
	Green seaturtle	4	a	a	g	g	t	c	a	c	c	g	c	c	c	c	c	t	c	g	c	a	g	g	t	g	g	g	c	c	g	g	a	g	t	g	t	a	g	c	c	c	c	g	g	g	c	t	########
	Painted turtle	5	a	a	g	g	t	c	a	c	c	g	c	c	c	c	c	t	c	g	c	a	g	g	t	g	g	g	c	c	g	g	a	g	t	g	t	a	g	c	c	c	c	g	g	g	c	t	########
	Chinese softshell turtle	13	a	a	g	g	t	t	a	c	c	g	c	c	c	c	c	t	c	g	c	a	g	g	t	g	g	g	c	c	g	g	a	g	t	g	t	a	g	c	c	c	c	g	g	g	c	c	########
	Spiny softshell turtle	12	a	a	g	g	t	t	a	c	c	g	c	c	c	c	c	t	c	g	c	a	g	g	t	g	g	g	c	c	g	g	a	g	t	noAlignedRegion	noAlignedRegion	a	t	c	c	c	c	g	g	g	c	t	########
	Lizard	15	a	a	g	g	t	c	a	c	c	g	c	c	c	c	c	t	c	g	c	a	g	g	g	g	g	g	t	c	g	g	c	g	g	g	t	#	#	#	#	#	c	g	g	g	c	#	########
	X. tropicalis	7	a	a	g	g	t	a	a	c	c	g	c	c	a	g	c	t	a	g	c	a	g	g	a	g	g	g	c	c	g	g	a	g	t	g	t	#	#	#	#	#	c	g	#	g	t	t	########
	Coelacanth	12	#	#	#	#	#	#	#	c	c	g	c	t	c	t	c	t	c	g	c	a	g	g	a	g	g	g	t	c	g	g	a	g	t	g	t	a	g	c	t	c	c	g	#	#	c	t	________
Fish	Tetraodon	3	noAlignedRegion	noAlignedRegion	noAlignedRegion	noAlignedRegion	noAlignedRegion	noAlignedRegion	noAlignedRegion	noAlignedRegion	noAlignedRegion	noAlignedRegion	noAlignedRegion	noAlignedRegion	noAlignedRegion	noAlignedRegion	noAlignedRegion	noAlignedRegion	noAlignedRegion	noAlignedRegion	noAlignedRegion	noAlignedRegion	noAlignedRegion	noAlignedRegion	noAlignedRegion	noAlignedRegion	noAlignedRegion	noAlignedRegion	noAlignedRegion	noAlignedRegion	noAlignedRegion	noAlignedRegion	noAlignedRegion	noAlignedRegion	noAlignedRegion	noAlignedRegion	noAlignedRegion	noAlignedRegion	noAlignedRegion	noAlignedRegion	noAlignedRegion	noAlignedRegion	noAlignedRegion	noAlignedRegion	noAlignedRegion	noAlignedRegion	noAlignedRegion	noAlignedRegion	noAlignedRegion
	Fugu	13	a	a	g	g	t	c	_	c	g	g	c	#	#	c	c	t	g	g	c	a	g	g	a	g	g	#	#	#	#	g	a	g	#	#	#	#	#	#	#	#	#	#	#	#	#	#	########
	Yellowbelly pufferfish	11	a	a	g	g	t	c	a	c	g	g	c	#	#	c	c	t	g	g	c	a	g	g	a	g	g	#	#	#	g	#	#	#	#	noAlignedRegion	noAlignedRegion	noAlignedRegion	noAlignedRegion	noAlignedRegion	noAlignedRegion	noAlignedRegion	noAlignedRegion	noAlignedRegion	noAlignedRegion	noAlignedRegion	noAlignedRegion	noAlignedRegion	noAlignedRegion
	Nile tilapia	19	a	a	g	g	t	c	a	c	g	g	c	#	#	c	a	t	g	g	c	a	g	g	a	g	g	#	#	#	#	g	c	g	#	t	t	#	#	#	#	#	#	#	#	#	#	#	########
	Princess of Burundi	13	a	a	g	g	t	c	a	c	g	g	c	#	#	c	a	t	g	g	c	a	g	g	a	g	g	#	#	#	#	g	c	g	#	#	#	#	#	#	#	#	#	#	#	#	#	#	########
	Burton's mouthbreeder	14	a	a	g	g	t	c	a	c	g	g	c	#	#	c	a	t	g	g	c	a	g	g	a	g	g	#	#	#	#	g	c	g	#	#	#	#	#	#	#	#	#	#	#	#	#	#	########
	Zebra mbuna	13	a	a	g	g	t	c	a	c	g	g	c	#	#	c	a	t	g	g	c	a	g	g	a	g	g	#	#	#	#	g	c	g	#	#	#	#	#	#	#	#	#	#	#	#	#	#	########
	Pundamilia nyererei	14	a	a	g	g	t	c	a	c	g	g	c	#	#	c	a	t	g	g	c	a	g	g	a	g	g	#	#	#	#	g	c	g	#	#	#	#	#	#	#	#	#	#	#	#	#	#	########
	Medaka	12	a	a	g	g	t	c	a	c	g	g	c	#	#	c	a	t	g	g	c	a	g	g	a	g	g	g	c	c	g	g	c	g	#	#	#	#	#	#	#	#	#	#	#	#	#	#	########
	Southern platyfish	14	a	a	g	g	t	c	a	c	g	g	c	a	c	c	c	t	g	g	c	a	g	g	a	g	g	g	c	c	g	g	c	g	#	#	#	#	#	#	#	#	#	#	#	#	#	#	########
	Stickleback	14	a	a	g	g	t	c	a	c	g	g	c	a	c	c	c	t	g	g	c	a	g	g	a	g	g	#	#	#	g	g	c	g	#	#	#	#	#	#	#	#	#	#	#	#	#	#	########
	Atlantic cod	6	a	a	g	g	t	a	a	c	g	g	c	a	c	c	c	t	g	g	c	a	g	g	a	g	g	#	#	#	g	g	c	g	#	#	#	#	#	#	#	#	a	g	#	#	#	#	########
	Zebrafish	19	a	a	a	a	t	t	a	c	c	t	c	#	#	c	a	t	g	g	c	a	g	g	a	g	g	#	#	#	g	g	c	g	noAlignedRegion	noAlignedRegion	noAlignedRegion	noAlignedRegion	noAlignedRegion	noAlignedRegion	noAlignedRegion	noAlignedRegion	noAlignedRegion	noAlignedRegion	noAlignedRegion	noAlignedRegion	noAlignedRegion	noAlignedRegion	noAlignedRegion
	Mexican tetra (cavefish)	10	noAlignedRegion	noAlignedRegion	noAlignedRegion	noAlignedRegion	noAlignedRegion	c	a	a	c	g	c	c	#	#	a	t	c	g	c	a	g	g	a	g	g	#	#	#	#	g	c	g	#	#	#	#	#	#	#	#	#	#	#	#	#	#	########
	Spotted gar	9	a	a	g	g	t	g	a	c	c	g	c	#	#	a	c	t	c	g	c	a	g	g	a	g	g	#	#	#	g	g	a	g	#	#	#	#	#	#	#	#	c	g	#	#	#	#	########
	Lamprey	3	noAlignedRegion	noAlignedRegion	noAlignedRegion	noAlignedRegion	noAlignedRegion	noAlignedRegion	noAlignedRegion	noAlignedRegion	noAlignedRegion	noAlignedRegion	noAlignedRegion	noAlignedRegion	noAlignedRegion	noAlignedRegion	noAlignedRegion	noAlignedRegion	noAlignedRegion	noAlignedRegion	noAlignedRegion	noAlignedRegion	noAlignedRegion	noAlignedRegion	noAlignedRegion	noAlignedRegion	noAlignedRegion	noAlignedRegion	noAlignedRegion	noAlignedRegion	noAlignedRegion	noAlignedRegion	noAlignedRegion	noAlignedRegion	noAlignedRegion	noAlignedRegion	noAlignedRegion	noAlignedRegion	noAlignedRegion	noAlignedRegion	noAlignedRegion	noAlignedRegion	noAlignedRegion	noAlignedRegion	noAlignedRegion	noAlignedRegion	noAlignedRegion	noAlignedRegion	noAlignedRegion
[truncated: 770 more columns]

## Sheet: ATR
Order	Vertebrates	Position	chr3:g.142275281T>C	chr3:g.142171968A>G	chr3:g.142176504G>A	chr3:g.142188926A>G	chr3:g.142223980C>T	chr3:g.142226809C>A	chr3:g.142232481C>G	chr3:g.142254964G>A	chr3:g.142268320C>T	chr3:g.142268973C>T	chr3:g.142272583C>T	chr3:g.142277619C>T	chr3:g.142280107T>A	chr3:g.142286901T>C	chr3:g.142184702G>C	chr3:g.142186774A>G	chr3:g.142188300T>C	chr3:g.142212030G>A	chr3:g.142215250G>A	chr3:g.142215937G>A	chr3:g.142215958C>A	chr3:g.142232342C>A	chr3:g.142242989G>C	chr3:g.142254011G>A	chr3:g.142259850C>A	chr3:g.142268449G>A	chr3:g.142281715G>A	chr3:g.142281852A>T
		HGVSc	c.2022A>G	c.7761+2T>C	c.7597C>T	c.6319+2T>C	c.5196+1G>A	c.4995G>T	c.4504-1G>C	c.3805C>T	c.3171+1G>A	c.2976+1G>A	c.2533-1G>A	c.1733-1G>A	c.1327A>T	c.151+4A>G	c.6897+464C>G	c.6687+2T>C	c.6431A>G	c.6022C>T	c.5851C>T	c.5656C>T	c.5635G>T	c.4641+1G>T	c.3998C>G	c.3856C>T	c.3477G>T	c.3043C>T	c.529C>T	c.392T>A
		HGVSp	p.(=)	p.(=)	p.(Arg2533*)	p.(=)	p.(Ile1733Asnfs*30)	p.(Lys1665Asn)	p.(Val1502Argfs*4)	p.(Gln1269*)	p.(Asn1058Lysfs*2)	p.(Arg993Lysfs*9)	p.(Leu845Thrfs*19)	p.(Val578Aspfs*6)	p.(Arg443*)	p.(=)	p.(=)	p.(=)	p.(Gln2144Arg)	p.(Arg2008*)	p.(Arg1951*)	p.(Arg1886*)	p.(Asp1879Tyr)	p.(Val1548Cysfs*12)	p.(Ser1333*)	p.(Gln1286*)	p.(Met1159Ile)	p.(Arg1015*)	p.(Arg177*)	p.(Leu131*)
		Number of shared variants	2	0	0	0	0	5	0	0	0	0	0	0	0	1	1	0	0	0	0	0	3	0	0	0	0	0	0	0
Primate	Human	0	t	a	g	_____a	c	c	c	g	c	c	c	c	t	t	g	a	t	g	g	g	c	c	g	g	c	g	g	a
	Chimp	0	t	a	g	_____a	c	c	c	g	c	c	c	c	t	t	g	a	t	g	g	g	c	c	g	g	c	g	g	a
	Gorilla	0	t	a	g	______	c	c	c	g	c	c	c	c	t	t	_	_	_	g	g	g	c	c	g	g	c	g	g	a
	Orangutan	0	t	a	g	_____a	c	c	c	g	c	c	c	c	t	t	g	a	t	g	g	g	c	c	g	g	c	g	g	a
	Gibbon	0	t	a	g	_____a	c	c	c	g	c	c	N	c	t	t	g	a	t	g	g	g	c	c	g	g	c	g	g	a
	Rhesus	0	t	a	g	_____a	c	c	c	g	c	c	c	c	t	t	g	a	t	g	g	g	c	c	g	g	c	g	g	a
	Crab-eating macaque	0	t	a	g	_____a	c	c	c	g	c	c	c	c	t	t	g	a	t	g	g	g	c	c	g	g	c	g	g	a
	Baboon	0	t	a	g	_____a	c	c	c	g	c	c	c	c	t	t	g	a	t	g	g	g	c	c	g	g	c	g	g	a
	Green monkey	0	t	a	g	_____a	c	c	c	g	c	c	c	c	t	t	g	a	t	g	g	g	c	c	g	g	c	g	g	a
	Marmoset	0	t	a	g	_____a	c	c	c	g	c	c	c	c	t	t	g	a	t	g	g	g	c	c	g	g	c	g	g	a
	Squirrel monkey	0	t	a	g	_____a	c	c	c	g	c	c	c	c	t	t	g	a	t	g	g	g	c	c	g	g	c	g	g	a
	Bushbaby	0	t	a	g	_____a	c	c	c	g	c	c	c	c	t	t	t	a	t	g	g	g	c	c	g	g	c	g	g	a
Euarchontoglires	Chinese tree shrew	0	t	a	g	_____a	c	c	c	g	c	c	c	c	t	t	g	a	t	g	g	g	c	c	g	g	c	g	g	a
	Squirrel	0	t	a	g	_____a	c	c	c	g	c	c	c	c	t	t	#	a	t	g	g	g	c	c	g	g	c	g	g	a
	Lesser Egyptian jerboa	0	t	a	g	_____a	c	c	c	g	c	c	c	c	t	t	#	#	t	g	g	g	c	c	g	g	c	g	g	a
	Prairie vole	0	t	#	g	_____a	c	c	c	g	c	c	c	c	t	t	#	a	t	g	g	g	c	c	g	g	c	g	g	a
	Chinese hamster	0	t	a	g	######	c	c	c	g	c	c	c	c	t	t	#	a	t	g	t	g	c	c	g	g	c	g	t	a
	Golden hamster	0	#	a	g	_____a	c	c	c	#	c	c	#	c	t	#	#	a	t	g	g	g	c	c	g	#	#	g	g	a
	Mouse	0	t	a	g	_____a	c	c	c	g	c	c	c	c	t	t	#	a	t	g	g	g	c	c	g	g	c	g	g	a
	Rat	0	t	a	g	_____a	c	c	c	g	c	c	c	c	t	t	#	a	t	g	g	g	c	c	g	g	c	g	g	a
	Naked mole-rat	0	t	a	g	_____a	c	c	c	g	c	c	c	c	t	t	g	a	t	g	g	g	c	c	g	g	c	g	g	a
	Guinea pig	0	t	a	g	_____a	c	c	c	g	c	c	c	c	t	t	g	a	t	#	g	g	c	c	g	g	c	g	t	a
	Chinchilla	0	t	a	g	_____a	c	c	c	g	c	c	c	c	t	t	g	a	t	g	g	g	c	c	g	g	c	g	g	a
	Brush-tailed rat	0	t	a	g	_____a	c	t	c	g	c	c	c	c	t	t	_	a	t	g	g	g	c	c	g	g	c	g	t	a
	Rabbit	0	t	a	g	_____a	c	c	c	g	c	c	c	c	t	t	#	a	t	g	g	g	c	c	g	g	c	g	g	a
	Pika	0	t	a	g	_____a	c	c	c	g	c	c	c	c	t	t	#	a	t	g	g	g	c	c	g	g	c	g	g	a
Laurasiatheria	Pig	0	t	a	g	_____a	c	c	c	g	c	c	c	c	t	t	#	a	t	g	g	g	c	c	g	g	c	g	g	a
	Alpaca	0	t	a	g	_____a	c	c	c	g	c	c	c	c	t	t	#	a	t	g	g	g	c	c	g	g	c	g	g	a
	Bactrian camel	0	t	a	g	_____a	c	c	c	g	c	c	c	c	t	t	#	a	t	g	g	g	c	c	g	g	c	g	g	a
	Dolphin	0	t	a	g	_____a	c	c	c	g	c	c	c	c	t	t	#	a	t	g	g	g	c	c	g	g	c	g	g	a
	Killer whale	0	t	a	g	_____a	c	c	c	g	c	c	c	c	t	t	#	a	t	g	g	g	c	c	g	g	c	g	g	a
	Tibetan antelope	0	t	a	g	_____a	c	c	c	g	c	c	c	c	t	t	_	a	t	g	g	g	c	c	g	g	c	g	g	a
	Cow	0	t	a	g	_____a	c	c	c	g	c	c	c	c	t	t	_	a	t	g	g	g	c	c	g	g	c	g	g	a
	Sheep	0	t	a	g	_____a	c	c	c	g	c	c	c	c	t	t	_	a	t	g	g	g	c	c	g	g	c	g	g	a
	Domestic goat	0	t	a	g	_____a	c	c	c	g	c	c	c	c	t	t	_	a	t	g	g	g	c	c	g	g	c	g	g	a
	Horse	0	t	a	g	_____a	c	c	c	g	c	c	c	c	t	t	#	a	t	g	g	g	c	c	g	g	c	g	g	a
	White rhinoceros	0	t	a	g	_____a	c	c	c	g	c	c	c	c	t	t	_	a	t	g	g	g	c	c	g	g	c	g	g	a
	Cat	0	t	a	g	_____a	c	c	c	g	c	c	c	c	t	t	#	a	t	g	g	g	c	c	g	g	c	g	g	a
	Dog	0	t	a	g	_____a	c	c	c	g	c	c	c	c	t	t	#	a	t	g	t	g	c	c	g	g	c	g	g	a
	Ferret	0	t	a	g	_____a	c	c	c	g	c	c	c	c	t	t	#	a	t	g	g	g	c	c	g	g	c	g	g	a
	Panda	0	t	a	g	_____a	c	c	c	g	c	c	c	c	t	t	#	a	t	g	g	g	c	c	g	g	c	g	g	a
	Pacific walrus	0	t	a	g	_____a	c	c	c	g	c	c	c	c	t	t	#	a	t	g	g	g	c	c	g	g	c	g	g	a
	Weddell seal	0	t	a	g	NNNNNN	c	c	c	g	c	c	c	c	t	t	N	N	N	#	g	g	c	c	g	g	c	g	g	a
	Black flying-fox	0	t	a	g	_____a	c	c	c	g	c	c	c	c	t	t	#	a	t	g	g	g	c	c	g	g	c	g	g	a
	Megabat	0	t	a	g	_____a	c	c	c	g	c	c	c	c	t	t	#	a	t	g	g	g	c	c	g	g	#	g	g	a
	Big brown bat	0	t	a	g	_____a	c	c	c	g	c	c	c	c	t	t	#	a	t	g	g	g	c	c	g	g	c	g	g	a
	David's myotis (bat)	0	t	a	g	_____a	c	c	c	g	c	c	c	c	t	t	#	a	t	g	g	g	c	c	g	g	c	g	g	a
	Little brown bat	0	t	a	g	_____a	c	c	c	g	c	c	c	c	t	t	#	a	t	g	g	g	c	c	g	g	c	g	g	a
	Hedgehog	0	t	a	g	_____a	c	c	c	g	c	c	c	c	t	t	#	a	t	g	g	g	c	c	g	g	c	g	g	a
	Shrew	1	c	a	g	_____a	c	c	c	g	c	c	c	c	t	#	#	a	t	g	g	g	c	c	g	g	c	g	g	a
	Star-nosed mole	0	t	a	g	_____a	c	c	c	g	c	c	c	c	t	t	#	a	t	g	g	g	c	c	N	g	c	g	g	a
Afrotheria	Elephant	0	t	a	g	_____a	c	c	c	g	c	c	c	c	t	t	_	a	t	g	g	g	c	c	g	g	c	g	g	a
	Cape elephant shrew	0	t	a	g	_____a	c	c	c	g	c	c	c	c	t	t	#	a	t	g	g	g	c	c	g	g	c	g	g	a
	Manatee	0	t	a	g	_____a	c	c	c	g	c	c	c	c	t	t	#	a	t	g	g	g	c	c	g	g	c	g	g	a
	Cape golden mole	0	t	a	g	_____a	c	c	c	g	c	c	c	c	t	t	#	a	t	g	g	g	c	c	g	g	c	g	g	a
	Tenrec	0	t	a	g	_____a	c	c	c	g	c	c	c	c	t	t	#	a	t	g	g	g	c	c	g	g	c	g	g	a
	Aardvark	0	t	a	g	_____a	c	c	c	g	c	c	c	c	t	t	#	a	t	g	g	g	c	c	g	g	c	g	g	a
Mammal	Armadillo	0	t	a	g	_____a	c	c	c	g	c	c	c	c	t	t	#	a	t	g	g	g	c	c	g	g	c	g	g	a
	Opossum	0	t	a	g	_____a	c	t	c	g	c	c	c	c	c	t	#	a	t	g	g	g	c	c	g	g	c	g	t	a
	Tasmanian devil	0	t	#	g	_____a	c	t	c	g	c	c	c	c	t	t	#	a	t	g	g	g	c	c	g	g	c	g	t	a
	Wallaby	0	#	a	#	######	c	t	c	g	c	c	c	#	#	noAlignedRegion	#	a	t	g	g	g	c	#	g	g	#	g	t	a
	Platypus	1	c	a	g	_____a	c	c	c	g	c	c	c	c	t	t	#	a	t	g	g	g	c	c	g	c	c	g	t	a
Aves	Rock pigeon	0	t	a	g	_____a	c	c	c	g	c	c	c	c	#	t	#	a	t	t	c	g	c	c	g	t	c	g	t	a
	Saker falcon	0	t	a	g	_____a	c	c	c	#	c	c	c	g	#	t	_	a	t	t	t	g	c	c	g	#	c	g	t	a
	Peregrine falcon	0	t	a	g	_____a	c	c	c	#	c	c	c	g	#	t	_	a	t	t	t	g	c	c	g	#	c	g	t	a
	Collared flycatcher	0	t	a	g	_____a	c	c	c	g	c	c	c	c	t	t	#	a	t	t	t	g	c	c	g	g	c	t	t	a
	White-throated sparrow	0	t	a	g	_____a	c	c	c	#	c	c	c	#	#	t	#	a	t	t	t	g	c	c	g	#	c	t	t	a
	Medium ground finch	0	t	a	g	_____a	c	c	c	g	c	c	c	#	#	t	#	a	t	t	t	g	c	c	g	g	c	t	t	a
	Zebra finch	0	t	a	g	_____a	c	c	c	g	c	c	c	c	t	t	#	a	t	t	t	g	c	c	g	g	c	t	t	a
	Tibetan ground jay	0	t	a	g	_____a	c	c	c	g	c	c	c	c	#	t	#	a	t	t	t	g	c	c	g	g	c	t	t	a
	Budgerigar	0	t	a	g	_____a	c	c	c	g	c	c	c	c	t	t	#	a	t	t	t	g	c	c	g	g	c	g	t	a
	Parrot	0	t	a	g	_____a	c	c	c	g	c	c	c	c	t	t	_	a	t	t	t	g	c	c	g	g	c	g	t	a
	Scarlet macaw	0	t	a	g	_____a	c	c	c	noAlignedRegion	c	c	c	c	t	noAlignedRegion	#	a	t	t	t	g	c	c	g	noAlignedRegion	c	g	t	a
	Mallard duck	0	t	a	g	_____a	c	t	c	g	c	c	c	c	t	t	#	a	t	t	t	g	c	c	g	g	c	g	t	a
	Chicken	0	t	a	g	_____a	c	c	c	g	c	c	c	#	t	t	#	a	t	t	t	g	c	c	g	g	c	g	t	a
	Turkey	0	t	a	g	_____a	c	t	c	g	c	c	c	c	t	t	#	a	t	t	t	g	c	c	g	g	c	g	t	a
Sarcopterygii	American alligator	0	t	a	g	_____a	c	c	c	g	c	c	c	c	t	t	#	a	t	t	t	g	c	c	g	g	c	g	t	a
	Green seaturtle	0	t	a	g	_____a	c	c	c	g	c	c	c	c	t	t	#	a	t	t	t	g	c	c	g	g	c	g	t	a
	Painted turtle	0	t	a	g	_____a	c	c	c	g	c	c	c	c	t	t	#	a	t	t	t	g	c	c	g	g	c	g	t	a
	Chinese softshell turtle	0	t	a	t	_____a	c	c	c	g	c	c	c	c	t	t	#	a	t	t	t	g	c	c	g	g	c	g	t	a
	Spiny softshell turtle	0	t	a	t	_____a	c	c	c	g	c	c	c	c	t	t	noAlignedRegion	a	t	t	t	g	c	c	g	g	c	g	t	a
	Lizard	0	t	a	g	_____a	c	c	c	g	c	c	c	c	t	t	#	a	t	t	t	g	c	c	g	g	c	g	g	a
	X. tropicalis	0	t	a	g	_____a	c	c	c	g	#	c	c	c	t	a	#	a	t	g	t	g	c	c	g	g	c	#	t	a
	Coelacanth	1	t	a	g	_____a	c	#	c	g	c	c	c	c	t	t	#	a	t	t	g	g	a	c	g	g	c	g	t	a
Fish	Tetraodon	0	#	a	t	######	c	g	c	#	c	#	c	#	t	noAlignedRegion	#	a	t	g	g	g	c	c	g	#	c	g	noAlignedRegion	noAlignedRegion
	Fugu	1	g	a	t	_____a	c	g	c	#	c	c	c	noAlignedRegion	noAlignedRegion	noAlignedRegion	#	#	t	g	g	g	a	c	g	#	c	g	noAlignedRegion	noAlignedRegion
	Yellowbelly pufferfish	2	#	a	t	_____a	c	g	c	#	c	c	#	#	#	c	#	#	t	g	g	g	a	c	g	g	#	g	#	#
	Nile tilapia	1	#	a	t	######	c	a	c	g	c	c	c	#	#	noAlignedRegion	#	a	t	g	t	g	c	c	g	g	c	g	#	a
	Princess of Burundi	1	#	a	t	######	c	a	c	g	c	c	c	#	#	t	#	a	t	g	t	g	t	c	g	g	c	g	#	a
	Burton's mouthbreeder	1	#	a	t	######	c	a	c	g	c	c	c	#	#	t	#	a	t	g	t	g	t	c	#	g	c	g	#	a
	Zebra mbuna	1	#	a	t	_____a	c	a	c	g	c	c	c	#	#	t	#	a	t	g	t	g	#	c	g	g	c	g	#	a
	Pundamilia nyererei	1	#	a	t	######	c	a	c	g	c	c	c	#	#	t	#	a	t	g	t	g	#	c	g	g	c	g	#	a
	Medaka	0	noAlignedRegion	a	g	######	c	g	c	#	c	c	c	noAlignedRegion	noAlignedRegion	noAlignedRegion	#	a	t	g	g	g	c	c	g	g	c	g	noAlignedRegion	noAlignedRegion
	Southern platyfish	0	noAlignedRegion	a	g	######	c	g	c	g	c	c	noAlignedRegion	noAlignedRegion	noAlignedRegion	noAlignedRegion	#	a	t	g	t	g	c	c	g	#	c	g	noAlignedRegion	noAlignedRegion
	Stickleback	0	#	a	t	######	c	g	c	g	c	c	c	c	#	noAlignedRegion	#	a	t	g	g	g	#	c	g	g	c	g	#	a
	Atlantic cod	0	noAlignedRegion	a	t	######	c	g	c	g	c	c	noAlignedRegion	noAlignedRegion	noAlignedRegion	noAlignedRegion	#	a	t	g	g	g	c	c	#	g	c	g	noAlignedRegion	noAlignedRegion
	Zebrafish	1	g	a	t	_____a	c	c	c	#	c	c	c	#	#	t	c	a	t	t	g	g	g	c	g	g	c	g	g	a
	Mexican tetra (cavefish)	0	#	a	g	_____a	c	c	c	g	c	c	c	#	#	t	#	a	t	#	g	g	#	c	g	g	c	_	#	a
	Spotted gar	0	t	a	g	_____a	c	c	c	g	c	c	c	#	#	t	#	a	t	g	t	g	c	c	g	t	c	g	t	a
	Lamprey	0	#	a	g	attgca	c	g	c	#	c	c	#	noAlignedRegion	noAlignedRegion	noAlignedRegion	#	a	t	g	g	g	t	c	g	#	c	c	noAlignedRegion	noAlignedRegion

## Sheet: ATRIP
Order	Vertebrates	Position	chr3:g.48498818T>G
		HGVSc	c.829+2T>G
		HGVSp	p.(=)
		Number of shared variants	0
Primate	Human	0	t
	Chimp	0	t
	Gorilla	0	t
	Orangutan	0	t
	Gibbon	0	t
	Rhesus	0	t
	Crab-eating macaque	0	t
	Baboon	0	t
	Green monkey	0	t
	Marmoset	0	t
	Squirrel monkey	0	t
	Bushbaby	0	t
Euarchontoglires	Chinese tree shrew	0	t
	Squirrel	0	t
	Lesser Egyptian jerboa	0	t
	Prairie vole	0	t
	Chinese hamster	0	t
	Golden hamster	0	t
	Mouse	0	t
	Rat	0	t
	Naked mole-rat	0	t
	Guinea pig	0	t
	Chinchilla	0	t
	Brush-tailed rat	0	t
	Rabbit	0	t
	Pika	0	t
Laurasiatheria	Pig	0	t
	Alpaca	0	t
	Bactrian camel	0	t
	Dolphin	0	t
	Killer whale	0	t
	Tibetan antelope	0	t
	Cow	0	t
	Sheep	0	t
	Domestic goat	0	t
	Horse	0	t
	White rhinoceros	0	t
	Cat	0	t
	Dog	0	t
	Ferret	0	t
	Panda	0	t
	Pacific walrus	0	t
	Weddell seal	0	t
	Black flying-fox	0	t
	Megabat	0	t
	Big brown bat	0	t
	David's myotis (bat)	0	t
	Little brown bat	0	t
	Hedgehog	0	t
	Shrew	0	t
	Star-nosed mole	0	t
Afrotheria	Elephant	0	t
	Cape elephant shrew	0	t
	Manatee	0	t
	Cape golden mole	0	t
	Tenrec	0	t
	Aardvark	0	t
Mammal	Armadillo	0	t
	Opossum	0	t
	Tasmanian devil	0	#
	Wallaby	0	t
	Platypus	0	#
Aves	Rock pigeon	0	#
	Saker falcon	0	#
	Peregrine falcon	0	#
	Collared flycatcher	0	#
	White-throated sparrow	0	#
	Medium ground finch	0	#
	Zebra finch	0	#
	Tibetan ground jay	0	#
	Budgerigar	0	#
	Parrot	0	#
	Scarlet macaw	0	#
	Mallard duck	0	#
	Chicken	0	#
	Turkey	0	#
Sarcopterygii	American alligator	0	t
	Green seaturtle	0	#
	Painted turtle	0	#
	Chinese softshell turtle	0	#
	Spiny softshell turtle	0	noAlignedRegion
	Lizard	0	t
	X. tropicalis	0	#
	Coelacanth	0	#
Fish	Tetraodon	0	noAlignedRegion
	Fugu	0	noAlignedRegion
	Yellowbelly pufferfish	0	noAlignedRegion
	Nile tilapia	0	noAlignedRegion
	Princess of Burundi	0	noAlignedRegion
	Burton's mouthbreeder	0	noAlignedRegion
	Zebra mbuna	0	noAlignedRegion
	Pundamilia nyererei	0	noAlignedRegion
	Medaka	0	noAlignedRegion
	Southern platyfish	0	noAlignedRegion
	Stickleback	0	noAlignedRegion
	Atlantic cod	0	noAlignedRegion
	Zebrafish	0	#
	Mexican tetra (cavefish)	0	noAlignedRegion
	Spotted gar	0	noAlignedRegion
	Lamprey	0	#

## Sheet: BARD1
Order	Vertebrates	Position	chr2:g.215593467C>T	chr2:g.215593684T>A	chr2:g.215595140G>A	chr2:g.215595231C>T	chr2:g.215609885T>C	chr2:g.215617196G>C	chr2:g.215617280C>G	chr2:g.215634006G>A	chr2:g.215645382G>A	chr2:g.215645393G>C	chr2:g.215645393G>T	chr2:g.215645402A>C	chr2:g.215645966A>T	chr2:g.215646150G>A	chr2:g.215657087G>A	chr2:g.215661788C>T	chr2:g.215661842C>A	chr2:g.215674192C>T	chr2:g.215674215C>A	chr2:g.215593455G>T	chr2:g.215593466C>T	chr2:g.215593492C>A	chr2:g.215593516C>A	chr2:g.215593526A>T	chr2:g.215593568G>T	chr2:g.215593621T>A	chr2:g.215593633G>A	chr2:g.215593698A>T	chr2:g.215593714C>A	chr2:g.215593731A>T	chr2:g.215593733C>G	chr2:g.215595134C>A	chr2:g.215595134C>G	chr2:g.215595134C>T	chr2:g.215595197G>A	chr2:g.215595234T>A	chr2:g.215609789A>G	chr2:g.215609789A>T	chr2:g.215609790C>A	chr2:g.215609790C>T	chr2:g.215609884C>G	chr2:g.215609884C>T	chr2:g.215610444A>C	chr2:g.215610445C>T	chr2:g.215610579C>A	chr2:g.215610580T>C	chr2:g.215617170C>G
		HGVSc	c.2267G>A	c.2050A>T	c.1996C>T	c.1905G>A	c.1811-2A>G	c.1652C>G	c.1569-1G>C	c.1345C>T	c.1216C>T	c.1205C>G	c.1205C>A	c.1196T>G	c.632T>A	c.448C>T	c.298C>T	c.212G>A	c.159-1G>T	c.102G>A	c.79G>T	c.2279C>A	c.2268G>A	c.2242G>T	c.2218G>T	c.2208T>A	c.2166C>A	c.2113A>T	c.2101C>T	c.2036T>A	c.2020G>T	c.2003T>A	c.2002-1G>C	c.2001+1G>T	c.2001+1G>C	c.2001+1G>A	c.1939C>T	c.1904-2A>T	c.1903+2T>C	c.1903+2T>A	c.1903+1G>T	c.1903+1G>A	c.1811-1G>C	c.1811-1G>A	c.1810+2T>G	c.1810+1G>A	c.1678-1G>T	c.1678-2A>G	c.1677+1G>C
		HGVSp	p.(Trp756*)	p.(Lys684*)	p.(Gln666*)	p.(Trp635*)	p.(=)	p.(Ser551*)	p.(Asn524*)	p.(Gln449*)	p.(Arg406*)	p.(Ser402*)	p.(Ser402*)	p.(Leu399*)	p.(Leu211*)	p.(Arg150*)	p.(Gln100*)	p.(Cys71Tyr)	p.(Thr54Tyrfs*2)	p.(Trp34*)	p.(Glu27*)	p.(Ser760*)	p.(Trp756*)	p.(Glu748*)	p.(Glu740*)	p.(Tyr736*)	p.(Tyr722*)	p.(Arg705*)	p.(Gln701*)	p.(Leu679*)	p.(Gly674*)	p.(Leu668*)	p.(Pro669Alafs*5)	p.(Leu668Phefs*6)	p.(Pro669Alafs*5)	p.(Leu668Ilefs*6)	p.(Gln647*)	p.(=)	p.(=)	p.(=)	p.(Trp635Leufs*12)	p.(Trp635*)	p.(Val604Alafs*9)	p.(Val604Aspfs*9)	p.(=)	p.(Val604Aspfs*9)	p.(Met560Tyrfs*7)	p.(=)	p.(Met560Hisfs*7)
		Number of shared variants	0	0	2	0	0	0	0	0	1	0	0	0	0	0	0	0	0	0	0	0	0	4	0	0	0	0	0	0	0	0	0	0	0	0	0	0	0	0	0	0	0	0	0	0	0	0	0
Primate	Human	0	c	t_	g	c	t_	g	c	g	g	g	g	a	a	g	g	c	c	c	c	g	c	c	c	a	g	t	g	a	c	a	c	c	c	c	g	t___	a	a	c	c	c	c	a	c	c_	t	c
	Chimp	0	c	t_	g	c	t_	g	c	g	g	g	g	a	a	g	g	c	c	c	c	g	c	c	c	a	g	t	g	a	c	a	c	c	c	c	g	t___	a	a	c	c	c	c	a	c	c_	t	c
	Gorilla	0	c	t_	g	c	t_	g	c	g	g	g	g	a	a	g	g	c	c	c	c	g	c	c	c	a	g	t	g	a	c	a	c	c	c	c	g	t___	a	a	c	c	c	c	a	c	c_	t	c
	Orangutan	0	c	t_	g	c	t_	g	c	g	g	g	g	a	a	g	g	c	c	c	c	g	c	c	c	a	g	t	g	a	c	a	c	c	c	c	g	t___	a	a	c	c	c	c	a	c	c_	t	c
	Gibbon	0	c	t_	g	c	t_	g	c	g	g	g	g	a	a	g	g	c	c	c	c	g	c	c	c	a	g	t	g	a	c	a	c	c	c	c	g	t___	a	a	c	c	c	c	a	c	c_	t	c
	Rhesus	0	c	t_	g	c	t_	g	c	g	g	g	g	a	a	g	g	c	c	c	c	g	c	c	c	a	g	t	g	a	c	a	c	c	c	c	g	t___	a	a	c	c	c	c	a	c	c_	t	c
	Crab-eating macaque	0	c	t_	g	c	t_	g	c	g	g	g	g	a	a	g	g	c	c	c	c	g	c	c	c	a	g	t	g	a	c	a	c	c	c	c	g	t___	a	a	c	c	c	c	a	c	c_	t	c
	Baboon	0	c	t_	g	c	t_	g	c	g	g	g	g	a	a	g	g	c	c	c	c	g	c	c	c	a	g	t	g	a	c	a	c	c	c	c	g	t___	a	a	c	c	c	c	a	c	c_	t	c
	Green monkey	0	c	t_	g	c	t_	g	c	g	g	g	g	a	a	g	g	c	c	c	c	g	c	c	c	a	g	t	g	a	c	a	c	c	c	c	g	t___	a	a	c	c	c	c	a	c	c_	t	c
	Marmoset	0	c	t_	g	c	t_	g	c	g	g	g	g	a	a	g	g	c	c	c	c	g	c	c	c	a	g	t	g	a	c	a	c	c	c	c	g	t___	a	a	c	c	c	c	a	c	c_	t	c
	Squirrel monkey	0	c	t_	g	c	t_	g	c	g	g	g	g	a	a	g	g	c	c	c	c	g	c	c	c	a	g	t	g	a	c	a	c	c	c	c	g	t___	a	a	c	c	c	c	a	c	c_	t	c
	Bushbaby	0	c	t_	g	c	t_	g	c	g	t	g	g	a	a	g	g	c	c	c	c	g	c	c	c	a	g	t	g	a	c	a	c	c	c	c	g	t___	a	a	c	c	c	c	N	N	NN	N	c
Euarchontoglires	Chinese tree shrew	0	c	t_	g	c	t_	g	c	g	g	g	g	a	a	g	g	c	c	c	c	g	c	c	c	a	g	t	g	a	c	a	c	c	c	c	g	t___	a	a	c	c	c	c	a	c	c_	t	c
	Squirrel	1	c	t_	g	c	t_	g	c	g	g	g	g	a	a	g	g	c	c	c	c	g	c	c	c	a	g	t	g	a	c	a	c	c	c	c	g	t___	a	a	c	c	c	c	a	c	c_	t	c
	Lesser Egyptian jerboa	0	c	t_	g	c	t_	a	c	t	g	g	g	a	a	g	g	c	c	c	c	g	c	c	c	g	g	g	t	a	c	a	c	c	c	c	g	t___	a	a	c	c	c	c	a	c	c_	t	c
	Prairie vole	1	c	t_	g	c	t_	g	c	g	g	g	g	a	g	g	g	c	c	c	c	g	c	c	c	g	g	t	t	a	c	a	c	c	c	c	g	t___	a	a	c	c	c	c	a	c	c_	t	c
	Chinese hamster	0	c	t_	g	c	t_	g	c	g	g	g	g	a	a	g	g	c	c	#	#	g	c	c	c	g	g	t	t	a	c	a	c	c	c	c	g	t___	a	a	c	c	c	c	a	c	c_	t	c
	Golden hamster	0	c	t_	g	c	t_	g	c	g	g	g	g	a	g	g	g	c	c	c	c	g	c	c	c	g	g	t	t	a	c	a	c	c	c	c	g	t___	a	a	c	c	c	c	a	c	c_	t	c
	Mouse	2	c	t_	g	c	t_	g	c	g	g	g	g	a	a	g	g	c	c	c	c	g	c	c	c	g	g	g	t	a	c	a	c	c	c	c	g	t___	a	a	c	c	c	c	a	c	c_	t	c
	Rat	1	c	t_	g	c	t_	g	c	g	g	g	g	a	a	g	g	c	c	c	c	g	c	c	c	g	g	t	t	a	c	a	c	c	c	c	g	t___	a	a	c	c	c	c	a	c	c_	t	c
	Naked mole-rat	0	c	t_	g	c	ta	g	c	g	g	g	g	a	a	g	g	c	c	c	c	g	c	c	c	a	g	t	g	a	c	a	c	c	c	c	g	t___	a	a	c	c	c	c	a	c	c_	t	c
	Guinea pig	0	c	t_	g	c	t_	g	c	g	g	g	g	a	a	g	g	c	c	c	c	g	c	c	c	a	g	t	g	a	c	a	c	c	c	c	g	t___	a	a	c	c	c	c	a	c	c_	t	c
	Chinchilla	0	c	t_	g	c	t_	g	c	g	g	g	g	a	a	g	g	c	c	c	c	g	c	c	c	a	g	t	g	a	c	a	c	c	c	c	g	t___	a	a	c	c	c	c	a	c	c_	t	c
	Brush-tailed rat	0	c	t_	g	c	t_	g	c	g	t	g	g	a	a	g	g	c	c	c	c	g	c	c	c	g	g	t	g	a	c	a	c	c	c	c	g	t___	a	a	c	c	c	c	a	c	c_	t	c
	Rabbit	0	c	t_	g	c	t_	g	c	g	g	g	g	a	a	g	g	c	c	c	c	g	c	c	c	a	g	t	g	a	c	a	c	c	c	c	g	t___	a	a	c	c	c	c	a	c	c_	t	c
	Pika	0	c	t_	g	c	t_	g	c	t	g	g	g	a	a	g	g	c	c	c	c	g	c	c	c	g	g	t	g	a	c	a	c	c	c	c	g	t___	a	a	c	c	c	c	a	c	c_	t	c
Laurasiatheria	Pig	0	c	t_	g	c	t_	g	c	c	#	g	g	a	a	g	g	c	c	c	c	g	c	c	c	a	g	t	g	a	c	a	c	c	c	c	g	t___	a	a	c	c	c	c	a	c	c_	t	c
	Alpaca	0	c	t_	g	c	t_	g	c	g	g	g	g	a	a	g	g	c	c	c	c	g	c	c	c	a	g	t	g	a	c	a	c	c	c	c	g	t___	a	a	c	c	c	c	a	c	c_	t	c
	Bactrian camel	0	c	t_	g	c	t_	g	c	g	g	g	g	a	a	g	g	c	c	c	#	g	c	c	c	g	g	t	g	a	c	a	c	c	c	c	g	t___	a	a	c	c	c	c	a	c	c_	t	c
	Dolphin	0	c	t_	g	c	t_	g	c	g	g	g	g	a	a	g	g	c	c	c	c	g	c	c	c	a	g	t	g	a	c	a	c	c	c	c	g	t___	a	a	c	c	c	c	a	c	c_	t	c
	Killer whale	0	c	t_	g	c	t_	g	c	g	g	g	g	a	a	g	g	c	c	c	c	g	c	c	c	a	g	t	g	a	c	a	c	c	c	c	g	t___	a	a	c	c	c	c	a	c	c_	t	c
	Tibetan antelope	0	c	t_	g	c	t_	g	c	g	g	g	g	a	a	g	g	c	c	c	t	g	c	c	c	a	g	t	g	a	c	a	c	c	c	c	g	t___	a	a	c	c	c	c	a	c	c_	t	c
	Cow	0	c	t_	g	c	t_	#	c	g	g	g	g	a	a	g	g	c	c	c	t	g	c	c	c	a	g	t	g	a	c	a	c	c	c	c	g	t___	a	a	c	c	c	c	a	c	c_	t	#
	Sheep	0	c	t_	g	c	t_	g	c	g	g	g	g	a	a	g	g	c	c	c	t	g	c	c	c	a	g	t	g	a	c	a	c	c	c	c	g	t___	a	a	c	c	c	c	a	c	c_	t	c
	Domestic goat	0	c	t_	g	c	t_	g	c	g	g	g	g	a	a	g	g	c	c	c	t	g	c	c	c	a	g	t	g	a	c	a	c	c	c	c	g	t___	a	a	c	c	c	c	a	c	c_	t	c
	Horse	0	c	t_	g	c	t_	g	c	g	g	g	g	a	a	g	g	c	c	#	#	g	c	c	c	a	g	t	g	a	c	a	c	c	c	c	g	t___	a	a	c	c	c	c	a	c	c_	t	c
	White rhinoceros	0	c	t_	g	c	t_	g	c	g	g	g	g	a	a	g	g	c	c	c	#	g	c	c	c	g	g	t	g	a	c	a	c	c	c	c	g	t___	a	a	c	c	c	c	a	c	c_	t	c
	Cat	0	c	t_	g	c	t_	g	c	g	g	g	g	a	a	g	g	c	c	c	c	g	c	c	c	a	g	t	g	a	c	a	c	c	c	c	g	t___	a	a	c	c	c	c	a	c	c_	t	c
	Dog	0	c	t_	g	c	t_	g	c	g	g	g	g	a	a	g	g	c	c	#	#	g	c	t	c	a	g	g	g	a	c	a	c	c	c	c	g	t___	a	a	c	c	c	c	a	c	c_	t	c
	Ferret	0	c	t_	g	c	t_	g	c	g	g	g	g	a	a	g	g	c	c	c	c	g	c	c	c	a	a	t	g	a	c	a	c	c	c	c	t	t___	a	a	c	c	c	c	a	c	c_	t	c
	Panda	0	c	t_	g	c	t_	g	c	g	g	g	g	a	a	g	g	c	c	#	#	g	c	c	c	a	g	t	g	a	c	a	c	c	c	c	g	t___	a	a	c	c	c	c	a	c	c_	t	c
	Pacific walrus	0	c	t_	g	c	t_	g	c	g	g	g	g	a	a	g	g	c	c	c	c	g	c	c	c	a	g	t	g	a	c	a	c	c	c	c	g	t___	a	a	c	c	c	c	a	c	c_	t	c
	Weddell seal	0	c	t_	g	c	t_	g	c	g	g	g	g	a	a	g	g	c	c	c	c	g	c	c	c	a	g	t	g	a	c	a	c	c	c	c	g	t___	a	a	c	c	c	c	a	c	c_	t	c
	Black flying-fox	0	c	t_	g	c	t_	g	c	g	g	g	g	a	a	g	g	c	c	c	c	g	c	c	c	a	g	t	g	a	c	a	c	c	c	c	g	t___	a	a	c	c	c	c	a	c	c_	t	c
	Megabat	0	c	t_	g	c	t_	g	c	g	g	g	g	a	a	g	g	c	c	c	c	g	c	c	c	a	g	t	g	a	c	a	c	c	c	c	g	t___	a	a	c	c	c	c	a	c	c_	t	c
	Big brown bat	0	c	t_	g	c	t_	g	c	g	g	g	g	a	a	g	g	c	c	c	c	g	c	c	c	g	g	g	g	a	c	a	c	c	c	c	g	t___	a	a	c	c	c	c	a	c	c_	t	c
	David's myotis (bat)	0	c	t_	g	c	t_	g	c	g	g	g	g	a	a	g	g	c	c	#	#	g	c	c	c	g	g	t	g	a	c	a	c	c	c	c	g	t___	a	a	c	c	c	c	a	c	c_	t	c
	Little brown bat	0	c	t_	g	c	t_	g	c	g	g	g	g	a	a	g	g	c	c	#	#	g	c	c	c	g	g	t	g	a	c	a	c	c	c	c	g	t___	a	a	c	c	c	c	a	c	c_	t	c
	Hedgehog	0	c	t_	g	c	t_	g	c	g	g	g	g	a	a	g	g	c	c	c	c	g	c	c	c	g	g	t	g	a	c	a	c	c	c	c	g	t___	a	a	c	c	c	c	a	c	c_	t	c
	Shrew	0	c	t_	g	c	t_	g	c	g	g	g	g	a	a	g	g	c	c	#	#	g	c	c	c	g	g	g	g	a	c	a	c	c	c	c	g	t___	a	a	c	c	c	c	a	c	c_	g	c
	Star-nosed mole	0	c	t_	g	c	t_	g	c	t	g	g	g	a	a	g	g	c	c	c	c	g	c	c	c	g	g	g	g	a	c	a	c	c	c	c	g	t___	a	a	c	c	c	c	a	c	c_	t	c
Afrotheria	Elephant	0	c	t_	g	c	t_	a	c	g	t	g	g	a	a	g	g	N	N	c	c	g	c	c	c	a	g	t	g	a	c	a	c	c	c	c	g	t___	a	a	c	c	c	c	a	c	c_	t	c
	Cape elephant shrew	0	c	t_	g	c	t_	g	c	g	g	g	g	a	a	g	g	c	c	c	c	g	c	c	c	g	g	g	g	a	c	a	c	c	c	c	g	t___	a	a	c	c	c	c	a	c	c_	t	c
	Manatee	0	c	t_	g	c	t_	g	c	g	c	g	g	a	a	g	g	c	c	c	c	g	c	c	c	a	g	t	g	a	c	a	c	c	c	c	g	t___	a	a	c	c	c	c	a	c	c_	t	c
	Cape golden mole	0	c	t_	g	c	t_	g	c	g	g	g	g	a	g	g	g	c	c	c	c	g	c	c	c	a	g	g	g	a	c	a	c	c	c	c	c	t___	a	a	c	c	c	c	a	c	c_	t	c
	Tenrec	0	c	t_	g	c	t_	g	c	g	g	g	g	a	a	g	g	c	c	c	c	g	c	c	c	a	g	t	g	a	c	a	c	c	c	c	g	t___	a	a	c	c	c	c	a	c	c_	t	c
	Aardvark	0	c	t_	g	c	t_	g	c	g	g	g	g	a	a	g	g	c	c	c	c	g	c	c	c	a	g	t	g	a	c	a	c	c	c	c	g	t___	a	a	c	c	c	c	a	c	c_	t	c
Mammal	Armadillo	0	c	t_	g	c	t_	g	c	#	g	g	g	a	#	#	g	c	c	c	c	g	c	c	c	a	g	t	g	a	c	a	c	c	c	c	g	t___	a	a	c	c	c	c	a	c	c_	t	c
	Opossum	2	c	t_	g	c	t_	a	c	g	g	g	g	a	a	g	g	c	c	c	g	g	c	c	c	a	g	g	g	a	c	a	c	c	c	c	g	t___	a	a	c	c	c	c	a	c	c_	t	c
	Tasmanian devil	2	c	t_	g	c	t_	a	c	g	a	g	g	a	a	g	g	c	c	#	#	g	c	g	c	g	g	t	g	a	c	a	c	c	c	c	g	t___	a	a	c	c	c	c	a	c	##	#	c
	Wallaby	1	c	t_	g	c	t_	g	c	noAlignedRegion	g	g	g	a	N	g	#	c	c	noAlignedRegion	noAlignedRegion	g	c	c	c	a	g	t	g	a	c	a	c	c	c	c	g	t___	a	a	c	c	c	c	#	#	##	#	c
	Platypus	0	c	g_	g	c	t_	noAlignedRegion	noAlignedRegion	c	t	g	g	g	a	g	g	c	c	#	#	g	c	c	c	g	g	g	g	a	c	a	c	c	c	c	g	t___	a	a	c	c	c	c	a	c	c_	t	noAlignedRegion
Aves	Rock pigeon	5	c	t_	g	c	t_	g	c	t	c	g	g	g	a	t	g	#	#	#	#	g	c	c	c	a	g	t	g	a	c	a	c	c	c	c	g	t___	a	a	c	c	c	c	a	c	__	#	c
	Saker falcon	3	c	t_	g	c	t_	g	c	t	c	g	g	g	a	t	g	#	#	#	#	g	c	c	c	a	g	t	g	a	c	a	c	c	c	c	g	t___	a	a	c	c	c	c	a	c	##	#	c
	Peregrine falcon	3	c	t_	g	c	t_	g	c	t	c	g	g	g	a	t	g	#	#	#	#	g	c	c	c	a	g	t	g	a	c	a	c	c	c	c	g	t___	a	a	c	c	c	c	a	c	##	#	c
	Collared flycatcher	2	c	t_	#	#	t_	g	c	t	c	g	g	g	a	t	g	c	c	#	#	g	c	c	c	a	g	t	g	a	c	a	c	#	#	#	#	####	a	a	c	c	c	c	#	#	##	#	c
	White-throated sparrow	1	c	t_	#	#	t_	g	c	#	c	g	g	g	a	t	#	#	#	c	c	g	c	g	c	g	g	t	g	a	c	a	c	#	#	#	#	####	a	a	c	c	c	c	#	#	##	#	c
	Medium ground finch	2	c	t_	g	c	t_	g	c	t	c	g	g	g	a	t	g	c	c	#	#	g	c	c	c	a	g	t	g	a	c	a	c	c	c	c	g	t___	a	a	c	c	c	c	a	c	__	#	c
	Zebra finch	2	c	t_	g	c	t_	g	c	t	t	g	g	g	a	t	g	c	c	c	c	g	c	c	c	g	g	t	g	a	c	a	c	c	c	c	g	t___	a	a	c	c	c	c	a	c	__	#	c
	Tibetan ground jay	2	c	t_	g	c	t_	g	c	t	c	g	g	g	a	t	g	c	c	c	c	g	c	c	c	a	g	t	g	a	c	a	c	c	c	c	g	t__c	a	a	c	c	c	c	#	#	##	#	c
	Budgerigar	5	c	t_	g	c	t_	g	c	t	c	g	g	g	a	t	g	c	c	c	c	g	c	c	c	a	g	t	g	a	c	a	c	c	c	c	g	t___	a	a	c	c	c	c	a	c	__	#	c
	Parrot	5	c	t_	g	c	t_	g	c	t	c	g	g	g	a	t	g	#	#	#	#	g	c	c	c	a	g	t	g	a	c	a	c	c	c	c	g	t___	a	a	c	c	c	c	a	c	__	#	c
	Scarlet macaw	2	c	t_	g	c	noAlignedRegion	g	c	noAlignedRegion	c	g	g	g	a	t	noAlignedRegion	noAlignedRegion	noAlignedRegion	c	c	g	c	c	c	a	a	t	g	a	c	a	c	c	c	c	g	t___	noAlignedRegion	noAlignedRegion	noAlignedRegion	noAlignedRegion	noAlignedRegion	noAlignedRegion	noAlignedRegion	noAlignedRegion	noAlignedRegion	noAlignedRegion	c
	Mallard duck	4	c	t_	g	c	t_	g	c	g	c	g	g	g	a	t	g	#	#	#	#	g	c	c	c	a	g	t	g	a	c	a	c	c	c	c	g	t___	a	a	c	c	c	c	a	c	__	t	c
	Chicken	4	c	t_	g	c	t_	g	c	t	c	a	a	g	a	t	g	c	c	c	c	g	c	c	c	a	g	t	g	a	c	a	c	c	c	c	g	t___	a	a	c	c	c	c	a	c	__	t	c
	Turkey	4	c	t_	g	c	t_	g	c	t	c	a	a	g	a	t	g	c	c	#	#	g	c	c	c	a	g	t	g	a	c	a	c	c	c	c	g	t___	a	a	c	c	c	c	a	c	__	t	c
Sarcopterygii	American alligator	4	c	t_	t	c	t_	g	c	t	c	g	g	g	a	g	g	#	#	c	c	g	c	c	c	a	g	t	g	a	c	a	c	c	c	c	c	tgga	a	a	c	c	c	c	a	c	__	t	c
	Green seaturtle	2	c	t_	g	c	t_	g	c	t	c	g	g	g	a	g	g	c	c	#	#	g	c	c	c	g	g	t	g	a	c	a	c	c	c	c	g	t___	a	a	c	c	c	c	a	c	__	t	c
	Painted turtle	2	c	t_	g	c	t_	g	c	t	c	g	g	g	a	g	g	c	c	c	c	g	c	c	c	g	g	t	g	a	c	a	c	c	c	c	g	t___	a	a	c	c	c	c	a	c	__	t	c
	Chinese softshell turtle	1	c	t_	g	c	t_	g	c	t	c	g	g	g	a	g	g	c	c	#	#	g	c	c	c	g	g	t	g	a	c	a	c	c	c	c	g	t___	a	a	c	c	c	c	a	c	__	t	c
	Spiny softshell turtle	1	c	t_	g	c	t_	g	c	t	c	g	g	g	a	g	g	c	c	noAlignedRegion	noAlignedRegion	g	c	c	c	g	g	t	g	a	c	a	c	c	c	c	g	t___	a	a	c	c	c	c	noAlignedRegion	noAlignedRegion	noAlignedRegion	noAlignedRegion	c
	Lizard	4	c	t_	g	c	t_	_	c	t	c	a	a	g	a	g	g	c	c	#	#	g	c	c	c	a	a	t	g	a	c	a	c	c	c	c	c	t___	a	a	c	c	c	c	a	c	__	t	c
	X. tropicalis	7	c	t_	g	c	t_	g	c	t	t	_	_	g	_	g	g	c	c	#	#	g	c	c	c	a	g	g	g	a	c	a	c	c	c	c	g	t___	a	a	c	c	c	c	a	c	__	t	c
	Coelacanth	0	c	t_	g	c	t_	#	#	t	#	#	#	#	#	#	#	#	#	c	c	g	c	t	c	g	g	g	g	a	c	a	c	c	c	c	t	t___	a	a	c	c	c	c	a	c	cc	t	#
Fish	Tetraodon	1	c	tt	#	#	##	#	#	c	noAlignedRegion	noAlignedRegion	noAlignedRegion	noAlignedRegion	noAlignedRegion	noAlignedRegion	noAlignedRegion	noAlignedRegion	noAlignedRegion	noAlignedRegion	noAlignedRegion	g	c	c	c	g	g	g	g	a	c	a	c	#	#	#	#	####	#	#	#	#	#	#	#	#	##	#	#
	Fugu	1	c	tt	g	c	##	#	#	c	noAlignedRegion	noAlignedRegion	noAlignedRegion	noAlignedRegion	noAlignedRegion	noAlignedRegion	noAlignedRegion	noAlignedRegion	noAlignedRegion	noAlignedRegion	noAlignedRegion	g	c	c	c	g	g	g	g	a	c	a	c	c	c	c	g	t___	#	#	#	#	#	#	#	#	##	#	#
	Yellowbelly pufferfish	1	noAlignedRegion	noAlignedRegion	noAlignedRegion	noAlignedRegion	noAlignedRegion	noAlignedRegion	noAlignedRegion	c	noAlignedRegion	noAlignedRegion	noAlignedRegion	noAlignedRegion	noAlignedRegion	noAlignedRegion	noAlignedRegion	noAlignedRegion	noAlignedRegion	noAlignedRegion	noAlignedRegion	noAlignedRegion	noAlignedRegion	noAlignedRegion	noAlignedRegion	noAlignedRegion	noAlignedRegion	noAlignedRegion	noAlignedRegion	noAlignedRegion	noAlignedRegion	noAlignedRegion	noAlignedRegion	noAlignedRegion	noAlignedRegion	noAlignedRegion	noAlignedRegion	noAlignedRegion	noAlignedRegion	noAlignedRegion	noAlignedRegion	noAlignedRegion	noAlignedRegion	noAlignedRegion	noAlignedRegion	noAlignedRegion	noAlignedRegion	noAlignedRegion	noAlignedRegion
	Nile tilapia	0	c	tt	g	c	##	#	#	c	noAlignedRegion	noAlignedRegion	noAlignedRegion	noAlignedRegion	noAlignedRegion	noAlignedRegion	noAlignedRegion	noAlignedRegion	noAlignedRegion	noAlignedRegion	noAlignedRegion	g	c	c	c	g	a	g	g	a	c	a	c	c	c	c	g	t___	#	#	#	#	#	#	#	#	##	#	#
	Princess of Burundi	1	c	tt	#	c	##	#	#	c	noAlignedRegion	noAlignedRegion	noAlignedRegion	noAlignedRegion	noAlignedRegion	noAlignedRegion	noAlignedRegion	noAlignedRegion	noAlignedRegion	noAlignedRegion	noAlignedRegion	g	c	a	c	g	a	g	g	a	c	a	c	#	#	#	g	t___	#	#	#	#	#	#	#	#	##	#	#
	Burton's mouthbreeder	1	c	tt	#	c	##	#	#	c	noAlignedRegion	noAlignedRegion	noAlignedRegion	noAlignedRegion	noAlignedRegion	noAlignedRegion	noAlignedRegion	noAlignedRegion	noAlignedRegion	noAlignedRegion	noAlignedRegion	g	c	a	c	g	a	g	g	a	c	a	c	#	#	#	g	t___	#	#	#	#	#	#	#	#	##	#	#
	Zebra mbuna	1	c	tt	#	c	##	#	#	c	noAlignedRegion	noAlignedRegion	noAlignedRegion	noAlignedRegion	noAlignedRegion	noAlignedRegion	noAlignedRegion	noAlignedRegion	noAlignedRegion	noAlignedRegion	noAlignedRegion	g	c	a	c	g	a	g	g	a	c	a	c	#	#	#	g	t___	#	#	#	#	#	#	#	#	##	#	#
	Pundamilia nyererei	1	c	tt	#	c	##	#	#	c	noAlignedRegion	noAlignedRegion	noAlignedRegion	noAlignedRegion	noAlignedRegion	noAlignedRegion	noAlignedRegion	noAlignedRegion	noAlignedRegion	noAlignedRegion	noAlignedRegion	g	c	a	c	g	a	g	g	a	c	a	c	#	#	#	g	t___	#	#	#	#	#	#	#	#	##	#	#
	Medaka	1	c	tt	g	c	##	#	#	c	noAlignedRegion	noAlignedRegion	noAlignedRegion	noAlignedRegion	noAlignedRegion	noAlignedRegion	noAlignedRegion	noAlignedRegion	noAlignedRegion	noAlignedRegion	noAlignedRegion	c	c	c	c	g	g	g	g	a	c	#	#	c	c	c	g	t___	#	#	#	#	#	#	#	#	##	#	#
	Southern platyfish	2	c	tt	a	c	##	#	#	c	noAlignedRegion	noAlignedRegion	noAlignedRegion	noAlignedRegion	noAlignedRegion	noAlignedRegion	noAlignedRegion	noAlignedRegion	noAlignedRegion	noAlignedRegion	noAlignedRegion	g	c	c	t	g	g	g	g	a	c	a	c	c	c	c	g	t___	#	#	#	#	#	#	#	#	##	#	#
	Stickleback	2	c	tt	a	c	##	#	#	c	noAlignedRegion	noAlignedRegion	noAlignedRegion	noAlignedRegion	noAlignedRegion	noAlignedRegion	noAlignedRegion	noAlignedRegion	noAlignedRegion	c	_	c	c	c	c	g	g	g	g	a	c	a	c	c	c	c	g	t___	#	#	#	#	#	#	#	#	##	#	#
	Atlantic cod	0	c	cc	noAlignedRegion	noAlignedRegion	noAlignedRegion	noAlignedRegion	noAlignedRegion	noAlignedRegion	noAlignedRegion	noAlignedRegion	noAlignedRegion	noAlignedRegion	noAlignedRegion	noAlignedRegion	noAlignedRegion	noAlignedRegion	noAlignedRegion	noAlignedRegion	noAlignedRegion	g	c	g	c	g	g	g	g	a	c	a	c	noAlignedRegion	noAlignedRegion	noAlignedRegion	noAlignedRegion	noAlignedRegion	noAlignedRegion	noAlignedRegion	noAlignedRegion	noAlignedRegion	noAlignedRegion	noAlignedRegion	noAlignedRegion	noAlignedRegion	noAlignedRegion	noAlignedRegion	noAlignedRegion
	Zebrafish	0	c	cg	#	#	##	#	#	#	noAlignedRegion	noAlignedRegion	noAlignedRegion	noAlignedRegion	noAlignedRegion	noAlignedRegion	noAlignedRegion	noAlignedRegion	noAlignedRegion	noAlignedRegion	noAlignedRegion	g	c	g	c	g	g	g	g	a	c	a	c	#	#	#	#	####	#	#	#	#	#	#	#	#	##	#	#
	Mexican tetra (cavefish)	0	c	tg	noAlignedRegion	noAlignedRegion	noAlignedRegion	noAlignedRegion	noAlignedRegion	noAlignedRegion	noAlignedRegion	noAlignedRegion	noAlignedRegion	noAlignedRegion	noAlignedRegion	noAlignedRegion	noAlignedRegion	noAlignedRegion	noAlignedRegion	noAlignedRegion	noAlignedRegion	g	c	c	c	g	g	g	g	a	c	a	c	noAlignedRegion	noAlignedRegion	noAlignedRegion	noAlignedRegion	noAlignedRegion	noAlignedRegion	noAlignedRegion	noAlignedRegion	noAlignedRegion	noAlignedRegion	noAlignedRegion	noAlignedRegion	noAlignedRegion	noAlignedRegion	noAlignedRegion	noAlignedRegion
	Spotted gar	0	c	cg	noAlignedRegion	noAlignedRegion	noAlignedRegion	noAlignedRegion	noAlignedRegion	noAlignedRegion	noAlignedRegion	noAlignedRegion	noAlignedRegion	noAlignedRegion	noAlignedRegion	noAlignedRegion	noAlignedRegion	noAlignedRegion	noAlignedRegion	noAlignedRegion	noAlignedRegion	g	c	g	c	g	g	g	g	a	c	a	c	noAlignedRegion	noAlignedRegion	noAlignedRegion	noAlignedRegion	noAlignedRegion	noAlignedRegion	noAlignedRegion	noAlignedRegion	noAlignedRegion	noAlignedRegion	noAlignedRegion	noAlignedRegion	noAlignedRegion	noAlignedRegion	noAlignedRegion	noAlignedRegion
	Lamprey	0	noAlignedRegion	noAlignedRegion	noAlignedRegion	noAlignedRegion	noAlignedRegion	noAlignedRegion	noAlignedRegion	noAlignedRegion	noAlignedRegion	noAlignedRegion	noAlignedRegion	noAlignedRegion	noAlignedRegion	noAlignedRegion	noAlignedRegion	noAlignedRegion	noAlignedRegion	noAlignedRegion	noAlignedRegion	noAlignedRegion	noAlignedRegion	noAlignedRegion	noAlignedRegion	noAlignedRegion	noAlignedRegion	noAlignedRegion	noAlignedRegion	noAlignedRegion	noAlignedRegion	noAlignedRegion	noAlignedRegion	noAlignedRegion	noAlignedRegion	noAlignedRegion	noAlignedRegion	noAlignedRegion	noAlignedRegion	noAlignedRegion	noAlignedRegion	noAlignedRegion	noAlignedRegion	noAlignedRegion	noAlignedRegion	noAlignedRegion	noAlignedRegion	noAlignedRegion	noAlignedRegion
[truncated: 80 more columns]

## Sheet: BLM
Order	Vertebrates	Position	chr15:g.91290721G>C	chr15:g.91290721G>T	chr15:g.91303379A>T	chr15:g.91303887G>A	chr15:g.91303904C>G	chr15:g.91304304G>A	chr15:g.91308645G>A	chr15:g.91312361A>G	chr15:g.91328183C>T	chr15:g.91337541G>C	chr15:g.91346831A>T	chr15:g.91346888C>T	chr15:g.91290623A>C	chr15:g.91290624T>C	chr15:g.91290721G>A	chr15:g.91292596G>C	chr15:g.91293298G>T	chr15:g.91295015A>G	chr15:g.91298039A>C	chr15:g.91298040G>A	chr15:g.91298040G>T	chr15:g.91298169G>A	chr15:g.91303376G>A	chr15:g.91303510G>A	chr15:g.91303822A>C	chr15:g.91304486G>C	chr15:g.91306194A>G	chr15:g.91306195G>A	chr15:g.91306328A>G	chr15:g.91306388G>T	chr15:g.91308525G>A	chr15:g.91308645G>T	chr15:g.91310255T>G	chr15:g.91312463T>G	chr15:g.91312667G>A	chr15:g.91312817G>T	chr15:g.91326050A>G	chr15:g.91326051G>T	chr15:g.91326159G>T	chr15:g.91326160T>C	chr15:g.91326160T>G	chr15:g.91328149A>G	chr15:g.91328150G>C	chr15:g.91328309C>T	chr15:g.91328313T>A	chr15:g.91333877A>C	chr15:g.91333877A>T
		HGVSc	c.98+1G>C	c.98+1G>T	c.1090A>T	c.1284G>A	c.1301C>G	c.1701G>A	c.2193+1G>A	c.2308-2A>G	c.2695C>T	c.3164G>C	c.3439A>T	c.3496C>T	c.1A>C	c.2T>C	c.98+1G>A	c.99-1G>C	c.799+1G>T	c.800-2A>G	c.960-2A>C	c.960-1G>A	c.960-1G>T	c.1087+1G>A	c.1088-1G>A	c.1220+1G>A	c.1221-2A>C	c.1882+1G>C	c.1883-2A>G	c.1883-1G>A	c.2015A>G	c.2074+1G>T	c.2075-1G>A	c.2193+1G>T	c.2307+2T>G	c.2406+2T>G	c.2407-1G>A	c.2555+1G>T	c.2556-2A>G	c.2556-1G>T	c.2662+1G>T	c.2662+2T>C	c.2662+2T>G	c.2663-2A>G	c.2663-1G>C	c.2821C>T	c.2823+2T>A	c.2824-2A>C	c.2824-2A>T
		HGVSp	p.(=)	p.(=)	p.(Arg364*)	p.(Trp428*)	p.(Ser434*)	p.(Trp567*)	p.(=)	p.(=)	p.(Arg899*)	p.(Cys1055Ser)	p.(Lys1147*)	p.(Gln1166*)	p.?	p.?	p.(=)	p.(=)	p.(=)	p.(=)	p.(=)	p.(=)	p.(=)	p.(=)	p.(=)	p.(=)	p.(=)	p.(=)	p.(=)	p.(=)	p.(Gln672Arg)	p.(=)	p.(=)	p.(=)	p.(=)	p.(=)	p.(=)	p.(=)	p.(=)	p.(=)	p.(=)	p.(=)	p.(=)	p.(=)	p.(=)	p.(Gln941*)	p.(=)	p.(=)	p.(=)
		Number of shared variants	0	0	0	0	3	1	0	0	4	0	0	0	0	0	0	0	0	0	0	0	0	0	0	0	0	0	1	2	0	0	0	0	0	0	0	0	0	0	0	0	0	0	0	0	0	0	0
Primate	Human	0	g	g	a	g	c	g	g	a	c	g	a	c	a	t	g	g	g	a	a	g	g	g	g	g	a	g	a	g	a	g	g	g	t	t	g	g	a	g	g	t	t	a	g	c____________________________________________________	t	a	a
	Chimp	0	g	g	a	g	c	g	g	a	c	g	a	c	a	t	g	g	g	a	a	g	g	g	g	g	a	g	a	g	a	g	g	g	t	t	g	g	a	g	g	t	t	a	g	c____________________________________________________	t	a	a
	Gorilla	0	g	g	a	g	c	g	g	a	c	g	a	c	a	t	g	g	g	a	a	g	g	g	g	g	a	g	a	g	a	g	g	g	N	t	g	g	a	g	g	t	t	a	g	c____________________________________________________	t	a	a
	Orangutan	0	g	g	g	g	c	g	N	a	c	g	a	c	a	t	g	g	g	a	a	g	g	g	g	g	a	g	a	g	a	g	g	N	t	t	g	g	a	g	g	t	t	a	g	c____________________________________________________	t	a	a
	Gibbon	0	g	g	a	g	c	g	g	a	c	g	a	c	a	t	g	g	g	a	a	g	g	g	g	g	a	g	a	g	a	g	g	g	t	t	g	g	a	g	g	t	t	a	g	c____________________________________________________	t	a	a
	Rhesus	0	g	g	a	g	c	g	g	a	c	g	a	c	a	t	g	g	g	a	a	g	g	g	g	g	a	g	a	g	a	g	g	g	t	t	g	g	a	g	g	t	t	a	g	c____________________________________________________	t	a	a
	Crab-eating macaque	0	g	g	g	g	c	g	g	a	c	g	a	c	a	t	g	g	g	a	a	g	g	g	g	g	a	g	a	g	a	g	g	g	t	t	g	g	a	g	g	t	t	a	g	c____________________________________________________	t	a	a
	Baboon	0	g	g	a	g	c	g	g	a	c	g	a	c	a	t	g	g	g	a	a	g	g	g	g	g	a	g	a	g	a	g	g	g	t	t	g	g	a	g	g	t	t	a	g	c____________________________________________________	t	a	a
	Green monkey	0	g	g	a	g	c	g	g	a	c	g	a	c	a	t	g	g	g	a	a	g	g	g	g	g	a	g	a	g	a	g	g	g	t	t	g	g	a	g	g	t	t	a	g	c____________________________________________________	t	a	a
	Marmoset	0	g	g	a	g	c	g	g	a	c	g	a	c	a	t	g	g	g	a	a	g	g	g	g	g	a	g	a	g	a	g	g	g	t	t	g	g	a	g	g	t	t	a	g	c____________________________________________________	t	a	a
	Squirrel monkey	0	g	g	a	g	c	g	g	a	c	g	N	N	a	t	g	g	g	a	a	g	g	g	g	g	a	g	a	g	a	g	g	g	t	t	g	g	a	g	g	t	t	a	g	c____________________________________________________	t	a	a
	Bushbaby	0	g	g	a	g	c	g	g	a	a	g	a	c	a	t	g	g	g	a	a	g	g	g	g	g	a	g	a	g	a	g	g	g	t	t	g	g	a	g	g	t	t	a	g	c____________________________________________________	t	a	a
Euarchontoglires	Chinese tree shrew	0	g	g	a	g	t	g	g	a	c	g	a	c	a	t	g	g	g	a	a	g	g	g	g	g	a	g	a	g	a	g	g	g	t	t	g	g	a	g	g	t	t	a	g	c____________________________________________________	t	a	a
	Squirrel	0	g	g	a	g	c	g	g	a	c	g	a	c	a	t	g	g	g	a	a	g	g	g	g	g	a	g	a	g	a	g	g	g	t	t	g	g	a	g	g	t	t	a	g	c____________________________________________________	t	a	a
	Lesser Egyptian jerboa	0	g	g	a	g	c	g	g	a	c	#	a	c	a	t	g	g	g	a	a	g	g	g	g	g	a	g	a	g	a	g	g	g	t	t	g	g	a	g	g	t	t	a	g	c____________________________________________________	t	a	a
	Prairie vole	2	g	g	a	g	c	g	g	a	a	g	a	c	a	t	g	g	g	a	a	g	g	g	g	g	a	g	a	g	a	g	g	g	t	t	g	g	a	g	g	t	t	a	g	c____________________________________________________	t	a	a
	Chinese hamster	1	g	g	a	g	c	g	g	a	a	g	a	c	a	t	g	g	g	a	a	g	g	g	g	g	a	g	a	g	a	g	g	g	t	t	g	g	a	g	g	t	t	a	g	c____________________________________________________	t	a	a
	Golden hamster	1	g	g	a	g	c	g	g	a	a	g	a	c	a	t	g	g	g	a	a	g	g	g	g	g	a	g	a	g	a	g	g	g	t	t	g	g	a	g	g	t	t	a	g	c____________________________________________________	t	a	a
	Mouse	2	g	g	c	g	c	g	g	a	a	g	a	c	a	t	g	g	g	a	a	g	g	g	g	g	a	g	a	g	a	g	g	g	t	t	g	g	a	g	g	t	t	a	g	c____________________________________________________	t	a	a
	Rat	0	g	g	c	g	c	g	g	a	a	g	a	c	a	t	g	g	g	a	a	g	g	g	g	g	a	g	a	g	a	g	g	g	t	t	g	g	a	g	g	t	t	a	g	c____________________________________________________	t	a	a
	Naked mole-rat	0	g	g	a	g	c	g	g	a	c	g	a	c	a	t	g	g	g	a	a	g	g	g	g	g	a	g	a	g	a	g	g	g	t	t	g	g	a	g	g	t	t	a	g	c____________________________________________________	t	a	a
	Guinea pig	1	g	g	a	g	t	g	g	a	t	g	a	c	a	t	g	g	g	a	a	g	g	g	g	g	a	g	a	g	a	g	g	g	t	t	g	g	a	g	g	t	t	a	g	c____________________________________________________	t	a	a
	Chinchilla	0	g	g	g	g	c	g	g	a	c	g	a	c	a	t	g	g	g	a	a	g	g	g	g	g	a	g	a	g	a	g	g	g	t	t	g	g	a	g	g	t	t	a	g	c____________________________________________________	t	a	a
	Brush-tailed rat	0	g	g	a	g	c	g	g	a	c	#	a	c	a	t	g	g	g	a	a	g	g	g	g	g	a	g	a	g	a	g	g	g	t	t	g	g	a	g	g	t	t	a	g	c____________________________________________________	t	a	a
	Rabbit	1	g	g	c	g	c	g	g	a	c	g	a	c	a	t	g	g	g	a	a	g	g	g	g	g	a	g	a	g	a	g	g	g	t	t	g	g	a	g	g	t	t	a	g	c____________________________________________________	t	a	a
	Pika	1	g	g	g	g	c	g	g	a	c	g	a	c	a	t	g	g	g	a	a	g	g	g	g	g	a	g	a	g	a	g	g	g	t	t	g	g	a	g	g	t	t	a	g	c____________________________________________________	t	a	a
Laurasiatheria	Pig	0	g	g	g	g	c	g	g	a	c	g	a	c	a	t	g	g	g	_	a	g	g	g	g	g	a	g	a	g	a	g	g	g	t	t	g	g	a	g	g	t	t	a	g	c____________________________________________________	t	a	a
	Alpaca	0	g	g	a	g	c	g	g	a	c	g	a	c	a	t	g	g	g	a	a	g	g	g	g	g	a	g	a	g	a	g	g	g	t	t	g	g	a	g	g	t	t	a	g	c____________________________________________________	t	a	a
	Bactrian camel	0	g	g	a	g	c	g	g	a	c	g	a	c	a	t	g	g	g	a	a	g	g	g	g	g	a	g	a	g	a	g	g	g	t	t	g	g	a	g	g	t	t	a	g	c____________________________________________________	t	a	a
	Dolphin	0	g	g	a	g	c	g	g	a	c	g	a	c	a	t	g	g	g	a	a	g	g	g	g	g	a	g	a	g	a	g	g	g	t	t	g	g	a	g	g	t	t	a	g	c____________________________________________________	t	a	a
	Killer whale	0	g	g	a	g	c	g	g	a	c	g	a	c	a	t	g	g	g	a	a	g	g	g	g	g	a	g	a	g	a	g	g	g	t	t	g	g	a	g	g	t	t	a	g	c____________________________________________________	t	a	a
	Tibetan antelope	0	g	g	a	g	c	g	g	a	a	g	a	c	a	t	g	g	g	a	a	g	g	g	g	g	a	g	a	g	a	g	g	g	t	t	g	g	a	g	g	t	t	a	g	c____________________________________________________	t	a	a
	Cow	0	g	g	a	g	c	g	g	a	c	g	a	c	a	t	g	g	g	a	a	g	g	g	g	g	a	g	a	g	a	g	g	g	t	t	g	g	a	g	g	t	t	a	g	c____________________________________________________	t	a	a
	Sheep	0	g	g	a	g	c	g	g	a	a	g	a	c	a	t	g	g	g	a	a	g	g	g	g	g	a	g	a	g	a	g	g	g	t	t	g	g	a	g	g	t	t	a	g	c____________________________________________________	t	a	a
	Domestic goat	0	g	g	a	g	c	g	g	a	a	g	a	c	a	t	g	g	g	a	a	g	g	g	g	g	a	g	a	g	a	g	g	g	t	t	g	g	a	g	g	t	t	a	g	c____________________________________________________	t	a	a
	Horse	0	g	g	a	g	c	g	g	a	c	g	a	c	a	t	g	g	g	a	a	g	g	g	g	g	a	g	a	g	a	g	g	g	t	t	g	g	a	g	g	t	t	a	g	caggtaacactttttttaaatttttttttattgaggtcataatagtttataat	t	a	a
	White rhinoceros	0	g	g	c	g	c	g	g	a	c	g	a	c	a	t	g	g	g	a	a	g	g	g	g	g	a	g	a	g	a	g	g	g	t	t	g	g	a	g	g	t	t	a	g	c____________________________________________________	t	a	a
	Cat	0	g	g	a	g	c	g	g	a	c	g	a	c	a	t	g	g	g	a	a	g	g	g	g	g	a	g	a	g	a	g	g	g	t	t	g	g	a	g	g	t	t	a	g	c____________________________________________________	t	a	a
	Dog	0	g	g	a	g	c	g	g	a	c	g	a	c	a	t	g	g	g	a	a	g	g	g	g	g	a	g	a	g	a	g	g	g	t	t	g	g	a	g	g	t	t	a	g	c____________________________________________________	t	a	a
	Ferret	0	g	g	a	g	c	g	g	a	c	g	a	c	a	t	g	g	g	a	a	g	g	g	g	g	a	g	a	g	a	g	g	g	t	t	g	g	a	g	g	t	t	a	g	c____________________________________________________	t	a	a
	Panda	0	g	g	a	g	c	g	g	a	c	g	a	c	a	t	g	g	g	a	a	g	g	g	g	g	a	g	a	g	a	g	g	g	t	t	g	g	a	g	g	t	t	a	g	c____________________________________________________	t	a	a
	Pacific walrus	0	g	g	a	g	t	g	g	a	c	g	a	c	a	t	g	g	g	a	a	g	g	g	g	g	a	g	a	g	a	g	g	g	t	t	g	g	a	g	g	t	t	a	g	c____________________________________________________	t	a	a
	Weddell seal	0	g	g	a	g	c	g	g	a	c	g	a	c	a	t	g	g	g	a	a	g	g	g	g	g	a	g	a	g	a	g	g	g	t	t	g	g	a	g	g	t	t	a	g	c____________________________________________________	t	a	a
	Black flying-fox	0	g	g	a	g	c	g	g	a	c	g	a	c	a	t	g	g	g	a	a	g	g	g	g	g	a	g	a	g	a	g	g	g	t	t	g	g	a	g	g	t	t	a	g	c____________________________________________________	t	a	a
	Megabat	0	g	g	a	g	c	N	g	a	c	g	a	c	a	t	g	N	g	a	a	g	g	g	g	g	a	N	a	g	a	g	g	g	t	t	g	g	a	g	g	t	t	a	g	c____________________________________________________	t	N	N
	Big brown bat	0	g	g	#	g	c	g	g	a	c	g	a	c	a	t	g	g	g	a	a	g	g	g	#	#	a	g	a	g	a	g	g	g	t	t	g	g	a	g	g	t	t	a	g	c____________________________________________________	t	a	a
	David's myotis (bat)	0	g	g	a	g	c	g	g	a	c	g	a	c	a	t	g	#	g	a	#	#	#	#	g	g	a	g	N	N	a	g	g	g	t	t	g	g	a	g	g	t	t	a	g	c____________________________________________________	t	a	a
	Little brown bat	0	g	g	a	g	c	g	g	a	c	g	a	c	a	t	g	g	g	a	a	g	g	g	g	g	a	g	a	g	a	g	g	g	t	t	g	g	a	g	g	t	t	a	g	c____________________________________________________	t	a	a
	Hedgehog	0	g	g	a	g	c	g	g	a	c	g	a	c	a	t	g	g	g	a	a	g	g	g	g	g	a	g	a	g	a	g	g	g	t	t	g	g	a	g	g	t	t	a	g	c____________________________________________________	t	a	a
	Shrew	3	#	#	a	g	c	g	g	a	a	g	a	c	#	#	#	g	g	a	a	g	g	g	g	g	a	g	a	g	a	g	g	g	t	t	g	g	a	g	g	t	t	a	g	c____________________________________________________	t	a	a
	Star-nosed mole	0	noAlignedRegion	noAlignedRegion	noAlignedRegion	noAlignedRegion	noAlignedRegion	noAlignedRegion	noAlignedRegion	noAlignedRegion	noAlignedRegion	noAlignedRegion	noAlignedRegion	noAlignedRegion	noAlignedRegion	noAlignedRegion	noAlignedRegion	noAlignedRegion	noAlignedRegion	noAlignedRegion	noAlignedRegion	noAlignedRegion	noAlignedRegion	noAlignedRegion	noAlignedRegion	noAlignedRegion	noAlignedRegion	noAlignedRegion	noAlignedRegion	noAlignedRegion	noAlignedRegion	noAlignedRegion	noAlignedRegion	noAlignedRegion	noAlignedRegion	noAlignedRegion	noAlignedRegion	noAlignedRegion	noAlignedRegion	noAlignedRegion	noAlignedRegion	noAlignedRegion	noAlignedRegion	noAlignedRegion	noAlignedRegion	noAlignedRegion	noAlignedRegion	noAlignedRegion	noAlignedRegion
Afrotheria	Elephant	0	g	g	g	g	t	g	g	a	c	g	a	c	a	t	g	g	g	a	a	g	g	g	g	g	a	g	a	g	a	g	g	g	t	t	g	g	a	g	g	t	t	a	g	c____________________________________________________	t	a	a
	Cape elephant shrew	0	g	g	g	g	t	g	g	#	a	g	a	c	a	t	g	g	g	a	a	g	g	g	g	g	a	g	a	g	a	g	g	g	t	#	#	#	a	g	g	t	t	a	g	c____________________________________________________	t	a	a
	Manatee	0	g	g	a	g	t	g	g	a	c	g	a	c	a	t	g	g	g	a	a	g	g	g	g	g	a	g	a	g	a	g	g	g	t	t	g	g	a	g	g	t	t	a	g	c____________________________________________________	t	a	a
	Cape golden mole	0	g	g	a	g	t	g	g	a	c	g	a	c	a	t	g	g	g	a	a	g	g	g	g	g	a	g	a	g	a	g	g	g	t	t	g	g	a	g	g	t	t	a	g	c____________________________________________________	t	a	a
	Tenrec	0	g	g	a	g	t	g	g	a	c	g	a	c	a	t	g	g	g	a	a	g	g	g	g	g	a	g	a	g	a	g	g	g	t	t	g	g	a	g	g	t	t	a	g	c____________________________________________________	t	a	a
	Aardvark	0	g	g	a	g	t	g	g	a	c	g	a	c	a	t	g	g	g	a	a	g	g	g	g	g	a	g	a	g	a	g	g	g	t	t	g	g	a	g	g	t	t	a	g	c____________________________________________________	t	a	a
Mammal	Armadillo	0	g	g	a	g	_	g	g	a	c	g	a	c	a	t	g	g	g	a	a	g	g	g	g	g	a	g	a	g	a	g	g	g	t	t	g	g	a	g	g	t	t	a	g	c____________________________________________________	t	a	a
	Opossum	1	g	g	a	g	c	g	g	a	c	g	a	c	a	t	g	g	g	a	a	g	g	g	g	g	a	g	a	g	a	g	g	g	t	t	g	g	a	g	g	t	t	a	g	c____________________________________________________	t	a	a
	Tasmanian devil	1	g	g	a	g	c	g	g	a	c	g	a	c	a	t	g	g	g	a	a	g	g	g	g	g	a	g	a	g	a	g	g	g	t	t	g	g	a	g	g	t	t	a	g	c____________________________________________________	t	a	a
	Wallaby	4	g	g	a	g	c	g	g	a	c	g	a	c	a	t	g	g	g	a	a	g	g	g	g	g	a	g	a	g	a	g	g	g	t	t	g	#	a	g	g	t	t	a	g	c____________________________________________________	t	a	a
	Platypus	2	g	g	a	g	g	g	g	a	c	g	a	c	a	t	g	g	a	a	a	g	g	g	g	g	a	g	a	g	a	g	g	g	t	t	g	g	a	g	g	t	t	a	g	c____________________________________________________	t	a	a
Aves	Rock pigeon	1	noAlignedRegion	noAlignedRegion	noAlignedRegion	noAlignedRegion	noAlignedRegion	g	g	a	c	g	a	c	noAlignedRegion	noAlignedRegion	noAlignedRegion	noAlignedRegion	noAlignedRegion	noAlignedRegion	noAlignedRegion	noAlignedRegion	noAlignedRegion	noAlignedRegion	noAlignedRegion	noAlignedRegion	noAlignedRegion	g	t	g	a	g	#	g	#	t	g	g	a	g	g	t	t	a	g	c____________________________________________________	_	a	a
	Saker falcon	0	noAlignedRegion	noAlignedRegion	#	#	#	g	g	a	c	g	a	c	noAlignedRegion	noAlignedRegion	noAlignedRegion	noAlignedRegion	noAlignedRegion	noAlignedRegion	#	#	#	#	#	g	#	g	#	#	a	g	g	g	#	t	g	g	a	g	g	t	t	a	g	c____________________________________________________	t	a	a
	Peregrine falcon	0	noAlignedRegion	noAlignedRegion	noAlignedRegion	#	#	g	g	a	c	g	a	c	noAlignedRegion	noAlignedRegion	noAlignedRegion	noAlignedRegion	noAlignedRegion	noAlignedRegion	noAlignedRegion	noAlignedRegion	noAlignedRegion	noAlignedRegion	noAlignedRegion	g	#	g	#	#	a	g	g	g	#	t	g	g	a	g	g	t	t	a	g	c____________________________________________________	t	a	a
	Collared flycatcher	0	noAlignedRegion	noAlignedRegion	noAlignedRegion	noAlignedRegion	noAlignedRegion	noAlignedRegion	noAlignedRegion	noAlignedRegion	c	g	a	c	noAlignedRegion	noAlignedRegion	noAlignedRegion	noAlignedRegion	noAlignedRegion	noAlignedRegion	noAlignedRegion	noAlignedRegion	noAlignedRegion	noAlignedRegion	noAlignedRegion	noAlignedRegion	noAlignedRegion	noAlignedRegion	noAlignedRegion	noAlignedRegion	noAlignedRegion	noAlignedRegion	noAlignedRegion	noAlignedRegion	noAlignedRegion	noAlignedRegion	noAlignedRegion	noAlignedRegion	a	g	g	t	t	a	g	c____________________________________________________	t	a	a
	White-throated sparrow	0	noAlignedRegion	noAlignedRegion	noAlignedRegion	noAlignedRegion	noAlignedRegion	noAlignedRegion	g	a	c	g	a	c	noAlignedRegion	noAlignedRegion	noAlignedRegion	noAlignedRegion	noAlignedRegion	noAlignedRegion	noAlignedRegion	noAlignedRegion	noAlignedRegion	noAlignedRegion	noAlignedRegion	noAlignedRegion	noAlignedRegion	noAlignedRegion	t	t	a	g	g	g	t	t	g	g	a	g	g	t	t	a	g	c____________________________________________________	t	a	a
	Medium ground finch	0	noAlignedRegion	noAlignedRegion	noAlignedRegion	noAlignedRegion	noAlignedRegion	noAlignedRegion	g	a	c	g	a	c	noAlignedRegion	noAlignedRegion	noAlignedRegion	noAlignedRegion	noAlignedRegion	noAlignedRegion	noAlignedRegion	noAlignedRegion	noAlignedRegion	noAlignedRegion	noAlignedRegion	noAlignedRegion	noAlignedRegion	noAlignedRegion	noAlignedRegion	noAlignedRegion	a	g	g	g	t	t	g	g	a	g	g	t	t	a	g	c____________________________________________________	t	a	a
	Zebra finch	0	noAlignedRegion	noAlignedRegion	noAlignedRegion	#	#	g	g	a	c	g	#	#	noAlignedRegion	noAlignedRegion	noAlignedRegion	noAlignedRegion	noAlignedRegion	noAlignedRegion	noAlignedRegion	noAlignedRegion	noAlignedRegion	noAlignedRegion	noAlignedRegion	g	#	g	#	#	a	g	g	g	t	t	g	g	a	g	g	t	t	a	g	c____________________________________________________	t	a	a
	Tibetan ground jay	1	noAlignedRegion	noAlignedRegion	noAlignedRegion	#	#	g	g	a	c	g	a	c	noAlignedRegion	noAlignedRegion	noAlignedRegion	noAlignedRegion	noAlignedRegion	noAlignedRegion	noAlignedRegion	noAlignedRegion	noAlignedRegion	noAlignedRegion	noAlignedRegion	g	#	g	#	#	a	g	g	g	t	t	g	g	a	g	g	t	t	a	g	c____________________________________________________	t	a	a
	Budgerigar	1	noAlignedRegion	noAlignedRegion	noAlignedRegion	noAlignedRegion	noAlignedRegion	noAlignedRegion	noAlignedRegion	noAlignedRegion	c	g	a	c	noAlignedRegion	noAlignedRegion	noAlignedRegion	noAlignedRegion	noAlignedRegion	noAlignedRegion	noAlignedRegion	noAlignedRegion	noAlignedRegion	noAlignedRegion	noAlignedRegion	noAlignedRegion	noAlignedRegion	noAlignedRegion	noAlignedRegion	noAlignedRegion	noAlignedRegion	noAlignedRegion	noAlignedRegion	noAlignedRegion	noAlignedRegion	noAlignedRegion	noAlignedRegion	noAlignedRegion	a	g	g	t	t	a	g	c____________________________________________________	t	a	a
	Parrot	2	noAlignedRegion	noAlignedRegion	noAlignedRegion	#	#	g	g	a	t	g	a	c	noAlignedRegion	noAlignedRegion	noAlignedRegion	noAlignedRegion	noAlignedRegion	noAlignedRegion	noAlignedRegion	noAlignedRegion	noAlignedRegion	noAlignedRegion	noAlignedRegion	g	#	g	#	#	a	g	g	g	t	_	g	g	a	g	g	t	t	a	g	c____________________________________________________	t	a	a
	Scarlet macaw	2	noAlignedRegion	noAlignedRegion	noAlignedRegion	noAlignedRegion	noAlignedRegion	noAlignedRegion	g	a	t	g	a	c	noAlignedRegion	noAlignedRegion	noAlignedRegion	noAlignedRegion	noAlignedRegion	noAlignedRegion	noAlignedRegion	noAlignedRegion	noAlignedRegion	noAlignedRegion	noAlignedRegion	noAlignedRegion	noAlignedRegion	noAlignedRegion	noAlignedRegion	noAlignedRegion	a	g	g	g	t	_	g	g	a	g	g	t	t	a	g	c____________________________________________________	t	a	a
	Mallard duck	2	noAlignedRegion	noAlignedRegion	g	g	g	g	g	a	c	g	a	c	noAlignedRegion	noAlignedRegion	noAlignedRegion	noAlignedRegion	noAlignedRegion	a	#	#	#	#	g	g	a	g	t	_	a	g	g	g	t	_	g	g	a	g	g	t	t	a	g	c____________________________________________________	t	a	a
	Chicken	2	noAlignedRegion	noAlignedRegion	a	g	g	g	g	a	c	g	a	c	noAlignedRegion	noAlignedRegion	noAlignedRegion	noAlignedRegion	noAlignedRegion	noAlignedRegion	noAlignedRegion	noAlignedRegion	noAlignedRegion	noAlignedRegion	g	g	a	g	#	#	a	g	g	g	t	t	g	g	a	g	g	t	t	a	g	c____________________________________________________	t	a	a
	Turkey	1	noAlignedRegion	noAlignedRegion	noAlignedRegion	noAlignedRegion	noAlignedRegion	noAlignedRegion	g	noAlignedRegion	c	g	a	c	noAlignedRegion	noAlignedRegion	noAlignedRegion	noAlignedRegion	noAlignedRegion	noAlignedRegion	noAlignedRegion	noAlignedRegion	noAlignedRegion	noAlignedRegion	noAlignedRegion	noAlignedRegion	noAlignedRegion	noAlignedRegion	noAlignedRegion	noAlignedRegion	a	g	g	g	t	noAlignedRegion	noAlignedRegion	g	a	g	g	t	t	a	g	c____________________________________________________	t	a	a
Sarcopterygii	American alligator	4	g	g	a	g	t	g	g	a	c	g	a	c	a	t	g	g	a	a	a	g	g	g	g	g	a	g	#	#	a	g	g	g	t	t	g	g	a	g	g	t	t	a	g	c____________________________________________________	t	a	a
	Green seaturtle	3	g	g	g	#	#	g	g	a	c	g	a	c	a	t	g	g	a	#	#	#	#	g	g	g	#	g	t	g	a	g	g	g	t	t	g	g	a	g	g	t	t	a	g	c____________________________________________________	t	a	a
	Painted turtle	3	g	g	g	#	#	g	g	a	c	g	a	c	a	t	g	g	a	#	#	#	#	#	g	g	#	g	#	#	a	g	g	g	t	t	g	g	a	g	g	t	t	a	g	c____________________________________________________	t	a	a
	Chinese softshell turtle	4	g	g	g	#	#	g	g	a	c	g	a	c	a	t	g	g	a	#	#	#	#	#	g	g	#	g	#	#	a	g	g	g	t	t	g	g	a	g	g	t	t	a	g	c____________________________________________________	t	a	a
	Spiny softshell turtle	4	g	g	g	noAlignedRegion	noAlignedRegion	g	g	a	c	g	a	c	a	t	g	g	a	noAlignedRegion	noAlignedRegion	noAlignedRegion	noAlignedRegion	noAlignedRegion	g	g	noAlignedRegion	g	t	a	a	g	g	g	t	t	g	g	a	g	g	t	t	a	g	c____________________________________________________	t	a	a
	Lizard	5	noAlignedRegion	noAlignedRegion	a	#	#	a	g	a	t	g	c	c	noAlignedRegion	noAlignedRegion	noAlignedRegion	noAlignedRegion	noAlignedRegion	noAlignedRegion	noAlignedRegion	noAlignedRegion	noAlignedRegion	noAlignedRegion	g	g	#	#	t	c	a	g	g	g	t	t	g	g	a	g	g	t	t	a	g	c____________________________________________________	t	a	a
	X. tropicalis	0	noAlignedRegion	noAlignedRegion	noAlignedRegion	#	#	#	g	a	c	g	c	c	noAlignedRegion	noAlignedRegion	noAlignedRegion	noAlignedRegion	noAlignedRegion	noAlignedRegion	noAlignedRegion	noAlignedRegion	noAlignedRegion	noAlignedRegion	noAlignedRegion	g	#	#	#	#	a	g	g	g	t	t	g	g	a	g	g	t	t	a	g	c____________________________________________________	t	a	a
	Coelacanth	0	g	g	g	#	#	#	g	a	c	g	c	c	a	t	g	g	#	t	#	#	#	#	g	g	#	g	a	g	a	g	g	g	t	t	g	g	a	g	g	t	t	a	g	c____________________________________________________	t	a	a
Fish	Tetraodon	1	noAlignedRegion	noAlignedRegion	#	#	#	#	g	a	a	g	a	c	noAlignedRegion	noAlignedRegion	noAlignedRegion	noAlignedRegion	noAlignedRegion	noAlignedRegion	noAlignedRegion	noAlignedRegion	noAlignedRegion	noAlignedRegion	#	#	#	#	c	c	a	g	g	g	t	t	g	g	a	g	g	t	t	a	g	c____________________________________________________	t	a	a
	Fugu	1	noAlignedRegion	noAlignedRegion	#	#	#	c	g	a	a	g	a	c	noAlignedRegion	noAlignedRegion	noAlignedRegion	noAlignedRegion	noAlignedRegion	noAlignedRegion	noAlignedRegion	noAlignedRegion	noAlignedRegion	noAlignedRegion	#	#	#	#	#	#	a	g	g	g	t	t	g	g	a	g	g	t	t	a	g	c____________________________________________________	t	a	a
	Yellowbelly pufferfish	0	noAlignedRegion	noAlignedRegion	noAlignedRegion	noAlignedRegion	noAlignedRegion	noAlignedRegion	noAlignedRegion	noAlignedRegion	noAlignedRegion	noAlignedRegion	noAlignedRegion	noAlignedRegion	noAlignedRegion	noAlignedRegion	noAlignedRegion	noAlignedRegion	noAlignedRegion	noAlignedRegion	noAlignedRegion	noAlignedRegion	noAlignedRegion	noAlignedRegion	noAlignedRegion	noAlignedRegion	noAlignedRegion	noAlignedRegion	noAlignedRegion	noAlignedRegion	noAlignedRegion	noAlignedRegion	noAlignedRegion	noAlignedRegion	noAlignedRegion	noAlignedRegion	noAlignedRegion	noAlignedRegion	noAlignedRegion	noAlignedRegion	noAlignedRegion	noAlignedRegion	noAlignedRegion	noAlignedRegion	noAlignedRegion	noAlignedRegion	noAlignedRegion	a	a
	Nile tilapia	0	noAlignedRegion	noAlignedRegion	noAlignedRegion	noAlignedRegion	noAlignedRegion	noAlignedRegion	g	#	a	g	a	c	noAlignedRegion	noAlignedRegion	noAlignedRegion	noAlignedRegion	noAlignedRegion	noAlignedRegion	noAlignedRegion	noAlignedRegion	noAlignedRegion	noAlignedRegion	noAlignedRegion	noAlignedRegion	noAlignedRegion	noAlignedRegion	c	t	a	g	g	g	t	t	g	g	a	g	g	t	t	a	g	c____________________________________________________	t	a	a
	Princess of Burundi	1	noAlignedRegion	noAlignedRegion	noAlignedRegion	noAlignedRegion	noAlignedRegion	t	g	a	a	g	a	c	noAlignedRegion	noAlignedRegion	noAlignedRegion	noAlignedRegion	noAlignedRegion	noAlignedRegion	noAlignedRegion	noAlignedRegion	noAlignedRegion	noAlignedRegion	noAlignedRegion	noAlignedRegion	noAlignedRegion	#	#	#	a	g	g	g	t	t	g	g	a	g	g	t	t	a	g	c____________________________________________________	t	a	a
	Burton's mouthbreeder	1	noAlignedRegion	noAlignedRegion	noAlignedRegion	noAlignedRegion	noAlignedRegion	t	g	a	a	g	a	c	noAlignedRegion	noAlignedRegion	noAlignedRegion	noAlignedRegion	noAlignedRegion	noAlignedRegion	noAlignedRegion	noAlignedRegion	noAlignedRegion	noAlignedRegion	noAlignedRegion	noAlignedRegion	noAlignedRegion	#	#	#	a	g	g	g	t	t	g	g	a	g	g	t	t	a	g	c____________________________________________________	t	a	a
	Zebra mbuna	1	noAlignedRegion	noAlignedRegion	noAlignedRegion	noAlignedRegion	noAlignedRegion	t	g	a	a	g	a	c	noAlignedRegion	noAlignedRegion	noAlignedRegion	noAlignedRegion	noAlignedRegion	noAlignedRegion	noAlignedRegion	noAlignedRegion	noAlignedRegion	noAlignedRegion	noAlignedRegion	noAlignedRegion	noAlignedRegion	#	#	#	a	g	g	g	t	t	g	g	a	g	g	t	t	a	g	c____________________________________________________	t	a	a
	Pundamilia nyererei	1	noAlignedRegion	noAlignedRegion	noAlignedRegion	noAlignedRegion	noAlignedRegion	t	g	#	a	g	a	c	noAlignedRegion	noAlignedRegion	noAlignedRegion	noAlignedRegion	noAlignedRegion	noAlignedRegion	noAlignedRegion	noAlignedRegion	noAlignedRegion	noAlignedRegion	noAlignedRegion	noAlignedRegion	noAlignedRegion	#	#	#	a	g	g	g	#	#	#	#	a	g	g	t	t	a	g	c____________________________________________________	t	a	a
	Medaka	0	noAlignedRegion	noAlignedRegion	noAlignedRegion	#	#	t	g	a	a	g	a	c	noAlignedRegion	noAlignedRegion	noAlignedRegion	noAlignedRegion	noAlignedRegion	noAlignedRegion	noAlignedRegion	noAlignedRegion	noAlignedRegion	noAlignedRegion	noAlignedRegion	#	#	g	t	c	a	g	g	g	t	t	g	g	a	g	g	t	t	a	g	c____________________________________________________	t	a	a
	Southern platyfish	1	noAlignedRegion	noAlignedRegion	#	#	#	#	g	a	a	g	a	c	noAlignedRegion	noAlignedRegion	noAlignedRegion	noAlignedRegion	noAlignedRegion	noAlignedRegion	noAlignedRegion	noAlignedRegion	noAlignedRegion	noAlignedRegion	#	g	#	#	g	c	a	g	g	g	t	t	g	g	a	g	g	t	t	a	g	c____________________________________________________	t	a	a
	Stickleback	0	noAlignedRegion	noAlignedRegion	noAlignedRegion	noAlignedRegion	noAlignedRegion	#	g	a	a	g	a	c	noAlignedRegion	noAlignedRegion	noAlignedRegion	noAlignedRegion	noAlignedRegion	noAlignedRegion	noAlignedRegion	noAlignedRegion	noAlignedRegion	noAlignedRegion	noAlignedRegion	noAlignedRegion	noAlignedRegion	#	c	c	a	g	g	g	t	t	g	g	a	g	g	t	t	a	g	c____________________________________________________	t	a	a
	Atlantic cod	1	noAlignedRegion	noAlignedRegion	a	_	c	t	g	a	a	g	#	#	noAlignedRegion	noAlignedRegion	noAlignedRegion	noAlignedRegion	noAlignedRegion	noAlignedRegion	noAlignedRegion	noAlignedRegion	noAlignedRegion	noAlignedRegion	t	g	a	#	#	#	a	g	g	g	t	t	g	g	a	g	g	t	t	a	g	c____________________________________________________	t	a	a
	Zebrafish	1	noAlignedRegion	noAlignedRegion	a	#	#	#	g	a	a	g	a	c	noAlignedRegion	noAlignedRegion	noAlignedRegion	noAlignedRegion	noAlignedRegion	noAlignedRegion	noAlignedRegion	noAlignedRegion	noAlignedRegion	noAlignedRegion	t	g	#	#	c	_	a	g	g	g	#	t	g	g	a	g	g	t	t	a	g	c____________________________________________________	t	a	a
	Mexican tetra (cavefish)	0	noAlignedRegion	noAlignedRegion	noAlignedRegion	noAlignedRegion	noAlignedRegion	t	g	a	a	g	a	c	noAlignedRegion	noAlignedRegion	noAlignedRegion	noAlignedRegion	noAlignedRegion	noAlignedRegion	noAlignedRegion	noAlignedRegion	noAlignedRegion	noAlignedRegion	noAlignedRegion	noAlignedRegion	noAlignedRegion	#	#	#	a	g	g	g	#	t	g	g	a	g	g	t	t	a	g	c____________________________________________________	t	a	a
	Spotted gar	0	noAlignedRegion	noAlignedRegion	noAlignedRegion	noAlignedRegion	noAlignedRegion	t	g	a	a	g	a	c	noAlignedRegion	noAlignedRegion	noAlignedRegion	noAlignedRegion	noAlignedRegion	noAlignedRegion	noAlignedRegion	noAlignedRegion	noAlignedRegion	noAlignedRegion	noAlignedRegion	noAlignedRegion	noAlignedRegion	#	#	#	a	g	g	g	t	t	g	g	a	g	g	t	t	a	g	c____________________________________________________	t	a	a
	Lamprey	2	noAlignedRegion	noAlignedRegion	noAlignedRegion	noAlignedRegion	noAlignedRegion	noAlignedRegion	g	a	c	g	noAlignedRegion	noAlignedRegion	noAlignedRegion	noAlignedRegion	noAlignedRegion	noAlignedRegion	noAlignedRegion	noAlignedRegion	noAlignedRegion	noAlignedRegion	noAlignedRegion	noAlignedRegion	noAlignedRegion	noAlignedRegion	noAlignedRegion	noAlignedRegion	t	a	a	g	g	g	t	t	g	#	#	#	#	#	#	a	g	a____________________________________________________	t	a	a
[truncated: 75 more columns]

## Sheet: BRCA1
Order	Vertebrates	Position	chr17:g.41197729T>C	chr17:g.41197776C>A	chr17:g.41197776C>G	chr17:g.41197778A>C	chr17:g.41197790C>T	chr17:g.41197821T>A	chr17:g.41197821T>C	chr17:g.41199658A>G	chr17:g.41199659C>T	chr17:g.41199674T>C	chr17:g.41199693G>C	chr17:g.41199721C>G	chr17:g.41199721C>T	chr17:g.41201133C>G	chr17:g.41201134T>C	chr17:g.41201205A>G	chr17:g.41201212C>G	chr17:g.41201212C>T	chr17:g.41201213T>C	chr17:g.41203078A>T	chr17:g.41203079C>A	chr17:g.41203079C>G	chr17:g.41203136T>C	chr17:g.41209130T>A	chr17:g.41209133C>T	chr17:g.41209139A>C	chr17:g.41209154T>C	chr17:g.41215378G>A	chr17:g.41215389C>A	chr17:g.41215392T>C	chr17:g.41215886C>T	chr17:g.41215927C>G	chr17:g.41215929A>G	chr17:g.41215969C>T	chr17:g.41219622T>C	chr17:g.41219623A>T	chr17:g.41219625C>T	chr17:g.41219627G>A	chr17:g.41219627G>T	chr17:g.41219633A>C	chr17:g.41219642T>C	chr17:g.41219713C>G	chr17:g.41219714T>G	chr17:g.41222939A>G	chr17:g.41222940C>T	chr17:g.41222941T>A	chr17:g.41222941T>G
		HGVSc	c.5558A>G	c.5511G>T	c.5511G>C	c.5509T>G	c.5497G>A	c.5468-2A>T	c.5468-2A>G	c.5467+2T>C	c.5467+1G>A	c.5453A>G	c.5434C>G	c.5407-1G>C	c.5407-1G>A	c.5406+5G>C	c.5406+4A>G	c.5339T>C	c.5333-1G>C	c.5333-1G>A	c.5333-2A>G	c.5332+2T>A	c.5332+1G>T	c.5332+1G>C	c.5278-2A>G	c.5216A>T	c.5213G>A	c.5207T>G	c.5194-2A>G	c.5165C>T	c.5154G>T	c.5153-2A>G	c.5152+5G>A	c.5116G>C	c.5114T>C	c.5075-1G>A	c.5074+3A>G	c.5074+2T>A	c.5074G>A	c.5072C>T	c.5072C>A	c.5066T>G	c.5057A>G	c.4987-1G>C	c.4987-2A>C	c.4986+6T>C	c.4986+5G>A	c.4986+4A>T	c.4986+4A>C
		HGVSp	p.(Tyr1853Cys)	p.(Trp1837Cys)	p.(Trp1837Cys)	p.(Trp1837Gly)	p.(Val1833Met)	p.(=)	p.(=)	p.(=)	p.(Ala1823Aspfs*7)	p.(Asp1818Gly)	p.(Pro1812Ala)	p.(Gly1803Argfs*27)	p.(Gly1803Argfs*27)	p.(=)	p.(=)	p.(Leu1780Pro)	p.(Asp1778Alafs*52)	p.(Asp1778Glufs*52)	p.(=)	p.(=)	p.(Asp1778Valfs*52)	p.(Asp1778Alafs*52)	p.(=)	p.(Asp1739Val)	p.(Gly1738Glu)	p.(Val1736Gly)	p.(=)	p.(Ser1722Phe)	p.(Trp1718Cys)	p.(=)	p.(=)	p.(Gly1706Arg)	p.(Leu1705Pro)	p.(Asp1692Glufs*3)	p.(=)	p.(=)	p.(Asp1692Asn)	p.(Thr1691Ile)	p.(Thr1691Lys)	p.(Met1689Arg)	p.(His1686Arg)	p.(Met1663Hisfs*16)	p.(=)	p.(=)	p.(=)	p.(=)	p.(=)
		Number of shared variants	0	0	0	0	0	0	0	0	0	3	0	0	0	0	0	0	0	0	0	0	0	0	1	0	0	0	0	0	0	0	0	0	0	0	5	0	0	0	0	0	0	0	0	0	0	0	0
Primate	Human	0	t	c	c	a	c	t	t	a	c	t	g	c	c	c	t	a	c	c	t	a	c	c	t	t	c	a	t________	g	c	t	c	c	a	c	t	a	c	g	g	a	t	c	t________	a	c	t	t
	Chimp	0	t	c	c	a	c	t	t	a	c	t	g	c	c	c	t	a	c	c	t	a	c	c	t	t	c	a	t________	g	c	t	c	c	a	c	t	a	c	g	g	a	t	c	t________	a	c	t	t
	Gorilla	0	t	c	c	a	c	t	t	a	c	t	g	c	c	c	t	a	c	c	t	a	c	c	t	t	c	a	t________	g	c	t	c	c	a	c	#	#	#	#	#	#	#	#	#########	a	c	t	t
	Orangutan	0	t	c	c	a	c	t	t	a	c	t	g	c	c	c	t	a	c	c	t	a	c	c	t	t	c	a	t________	g	c	t	c	c	a	c	t	a	c	g	g	a	t	c	t________	a	c	t	t
	Gibbon	0	t	c	c	a	c	t	t	a	c	t	g	c	c	c	t	a	c	c	t	a	c	c	t	t	c	a	t________	g	c	t	c	c	a	c	t	a	c	g	g	a	t	c	t________	a	c	t	t
	Rhesus	0	t	c	c	a	c	t	t	a	c	t	g	c	c	c	t	a	c	c	t	a	c	c	t	t	c	a	t________	g	c	t	c	c	a	c	t	a	c	g	g	a	t	c	t________	a	c	t	t
	Crab-eating macaque	0	t	c	c	a	c	t	t	a	c	t	g	c	c	c	t	a	c	c	t	a	c	c	t	t	c	a	t________	g	c	t	c	c	a	c	t	a	c	g	g	a	t	c	t________	a	c	t	t
	Baboon	1	t	c	c	a	c	t	t	a	c	t	g	c	c	c	t	a	c	c	t	a	c	c	t	t	c	a	t________	g	c	t	c	c	a	c	t	a	c	g	g	a	t	c	t________	a	c	t	t
	Green monkey	0	t	c	c	a	c	t	t	a	c	t	g	c	c	c	t	a	c	c	t	a	c	c	t	t	c	a	t________	g	c	t	c	c	a	c	t	a	c	g	g	a	t	c	t________	a	c	t	t
	Marmoset	1	t	c	c	a	c	t	t	a	c	t	g	c	c	c	t	a	c	c	t	a	c	c	t	t	c	a	t________	g	c	t	c	c	a	c	t	a	c	g	g	a	t	c	t________	a	c	t	t
	Squirrel monkey	0	t	c	c	a	c	t	t	a	c	t	g	c	c	c	t	a	c	c	t	a	c	c	t	t	c	a	t________	g	c	t	c	c	a	c	N	N	N	N	N	N	N	N	NNNNNNNNN	#	#	#	#
	Bushbaby	2	t	c	c	a	c	t	t	a	c	t	g	c	c	c	t	a	c	c	t	a	c	c	t	t	c	a	t________	g	c	t	#	#	#	#	#	#	#	#	#	#	#	#	#########	a	c	t	t
Euarchontoglires	Chinese tree shrew	4	t	c	c	a	c	t	t	a	c	t	g	c	c	c	t	a	c	c	t	a	c	c	t	t	c	a	t________	g	c	t	c	c	a	c	t	a	c	g	g	a	t	c	t________	a	c	t	t
	Squirrel	3	t	c	c	a	c	t	t	a	c	t	g	c	c	c	t	a	c	c	t	a	c	c	t	t	c	a	t________	g	c	t	c	c	a	c	t	a	c	g	g	a	t	c	t________	a	c	t	t
	Lesser Egyptian jerboa	8	t	c	c	a	c	t	t	a	c	t	g	c	c	c	t	a	c	c	t	a	c	c	t	t	c	a	t________	g	c	t	c	c	a	c	t	a	c	g	g	a	t	c	t________	a	c	t	t
	Prairie vole	5	t	c	c	a	c	t	t	a	c	t	g	c	c	c	t	a	c	c	t	a	c	c	t	t	c	a	t________	g	c	t	c	c	a	c	t	a	c	g	g	a	t	c	t________	a	c	t	t
	Chinese hamster	9	t	c	c	a	c	t	t	a	c	t	g	c	c	c	t	a	c	c	t	a	c	c	t	t	c	a	t________	g	c	t	c	c	a	c	t	a	c	g	g	a	t	c	t________	a	c	t	t
	Golden hamster	6	t	c	c	a	c	t	t	#	#	#	#	#	#	c	t	a	c	c	t	a	c	c	t	t	c	a	t________	c	c	t	c	c	t	c	t	a	c	g	g	a	t	c	t________	a	c	t	t
	Mouse	8	t	c	c	a	c	t	t	a	c	t	g	c	c	c	t	a	c	c	t	a	c	c	t	t	c	a	t________	g	c	t	c	c	a	c	t	a	c	g	g	a	t	c	t________	a	c	t	t
	Rat	7	t	c	c	a	c	t	t	a	c	t	g	c	c	c	t	a	c	c	t	a	c	c	t	t	c	a	t________	g	c	t	c	c	a	c	t	a	c	g	g	a	t	c	t________	a	c	t	t
	Naked mole-rat	5	t	c	c	a	c	t	t	a	c	t	g	c	c	c	t	a	c	c	t	a	c	c	t	t	c	a	t________	g	c	t	c	c	a	c	t	a	c	g	g	a	t	c	t________	a	c	t	t
	Guinea pig	10	t	c	c	a	c	t	t	a	c	t	g	c	c	c	t	a	c	c	t	a	c	c	t	t	c	a	t________	g	c	t	c	c	a	c	#	a	c	g	g	a	t	c	t________	a	c	t	t
	Chinchilla	7	t	c	c	a	c	t	t	a	c	t	g	c	c	c	t	a	c	c	t	a	c	c	t	t	c	a	t________	g	c	t	c	c	a	c	t	a	c	g	g	a	t	c	t________	a	c	t	t
	Brush-tailed rat	10	t	c	c	a	c	t	t	a	c	t	g	c	c	c	t	a	c	c	t	a	c	c	t	t	c	a	t________	g	c	t	c	c	a	c	t	a	c	g	g	a	t	c	t________	a	c	t	t
	Rabbit	3	t	c	c	a	c	t	t	a	c	t	g	c	c	c	t	a	c	c	t	a	c	c	t	t	c	a	t________	g	c	t	c	c	a	c	t	a	c	g	g	a	t	c	t________	a	c	t	t
	Pika	6	t	c	c	a	c	t	t	a	c	t	g	c	c	c	t	a	c	c	t	a	c	c	t	t	c	a	t________	g	c	t	c	c	a	c	t	a	c	g	g	a	t	c	t________	a	c	t	t
Laurasiatheria	Pig	2	t	c	c	a	c	t	t	a	c	t	g	c	c	c	t	a	c	c	t	a	c	c	t	t	c	a	t________	g	c	t	c	c	a	c	t	a	c	g	g	a	t	c	t________	a	c	t	t
	Alpaca	0	t	c	c	a	c	t	t	a	c	t	g	c	c	c	t	a	c	c	t	a	c	c	t	t	c	a	t________	g	c	t	c	c	a	c	t	a	c	g	g	a	t	c	t________	a	c	t	t
	Bactrian camel	0	t	c	c	a	c	t	t	a	c	t	g	c	c	c	t	a	c	c	t	a	c	c	t	t	c	a	t________	g	c	t	c	c	a	c	t	a	c	g	g	a	t	c	t________	a	c	t	t
	Dolphin	3	t	c	c	a	c	t	t	a	c	c	g	c	c	c	t	a	c	c	t	a	c	c	t	t	c	a	t________	g	c	t	c	c	a	c	t	a	c	g	g	a	t	c	t________	a	c	t	t
	Killer whale	2	t	c	c	a	c	t	t	a	c	c	g	c	c	c	t	a	c	c	t	a	c	c	t	t	c	a	t________	g	c	t	c	c	a	c	t	a	c	g	g	a	t	c	t________	a	c	t	t
	Tibetan antelope	2	t	c	c	a	c	t	t	a	c	t	g	c	c	c	t	a	c	c	t	a	c	c	t	t	c	a	t________	g	c	t	c	c	a	c	t	a	c	g	g	a	t	c	t________	a	c	t	t
	Cow	2	t	c	c	a	c	t	t	a	c	t	g	c	c	c	t	a	c	c	t	a	c	c	t	t	c	a	t________	g	c	t	c	c	a	c	t	a	c	g	g	a	t	c	t________	a	c	t	t
	Sheep	2	t	c	c	a	c	t	t	a	c	t	g	c	c	c	t	a	c	c	t	a	c	c	t	t	c	a	t________	g	c	t	c	c	a	c	t	a	c	g	g	a	t	c	t________	a	c	t	t
	Domestic goat	3	t	c	c	a	c	t	t	a	c	t	g	c	c	c	t	a	c	c	t	a	c	c	t	t	c	a	t________	g	c	t	c	c	a	c	t	a	c	g	g	a	t	c	t________	a	c	t	t
	Horse	2	t	c	c	a	c	t	t	a	c	t	g	c	c	c	t	a	c	c	t	a	c	c	t	t	c	a	t________	g	c	t	c	c	a	c	t	a	c	g	g	a	t	c	t________	a	c	t	t
	White rhinoceros	1	t	c	c	a	c	t	t	a	c	t	g	c	c	c	t	a	c	c	t	a	c	c	t	t	c	a	t________	g	c	t	c	c	a	c	t	a	c	g	g	a	t	c	t________	a	c	t	t
	Cat	5	t	c	c	a	c	t	t	a	c	t	g	c	c	c	t	a	c	c	t	a	c	c	t	t	c	a	t________	g	c	t	c	c	a	c	t	a	c	g	g	a	t	c	t________	a	c	t	t
	Dog	4	t	c	c	a	c	t	t	a	c	t	g	c	c	c	t	a	c	c	t	a	c	c	t	t	c	a	t________	g	c	t	c	c	a	c	t	a	c	g	g	a	t	c	t________	a	c	t	t
	Ferret	4	t	c	c	a	c	t	t	a	c	t	g	c	c	c	t	a	c	c	t	a	c	c	t	t	c	a	t________	g	c	t	c	c	a	c	t	a	c	g	g	a	t	c	t________	a	c	t	t
	Panda	5	t	c	c	a	c	t	t	a	c	t	g	c	c	c	t	a	c	c	t	a	c	c	t	t	c	a	t________	g	c	t	c	c	a	c	t	a	c	g	g	a	t	c	t________	a	c	t	t
	Pacific walrus	3	t	c	c	a	c	t	t	a	c	t	g	c	c	c	t	a	c	c	t	a	c	c	t	t	c	a	t________	g	c	t	c	c	a	c	t	a	c	g	g	a	t	c	t________	a	c	t	t
	Weddell seal	4	t	c	c	a	c	t	t	a	c	t	g	c	c	c	t	a	c	c	t	a	c	c	t	t	c	a	t________	c	c	t	c	c	a	c	t	a	c	g	g	a	t	c	t________	a	c	t	t
	Black flying-fox	4	t	c	c	a	c	t	t	a	c	t	g	c	c	c	t	a	c	c	t	a	c	c	t	t	c	a	t________	g	c	t	c	c	a	c	t	a	c	g	g	a	t	c	t________	a	c	t	t
	Megabat	4	t	c	c	a	c	t	t	a	c	t	g	c	c	c	t	a	c	c	t	a	c	c	t	t	c	a	t________	g	c	t	c	c	a	c	t	a	c	g	g	a	t	c	t________	a	c	t	t
	Big brown bat	2	t	c	c	a	c	t	t	a	c	t	g	c	c	c	t	a	c	c	t	a	c	c	t	t	c	a	t________	g	c	t	c	c	a	c	t	a	c	g	g	a	t	c	t________	a	c	t	t
	David's myotis (bat)	2	t	c	c	a	c	t	t	a	c	t	g	c	c	c	t	a	c	c	t	a	c	c	t	t	c	a	t________	g	c	t	c	c	a	c	t	a	c	g	g	a	t	c	t________	a	c	t	t
	Little brown bat	2	t	c	c	a	c	t	t	a	c	t	g	c	c	c	t	a	c	c	t	a	c	c	t	t	c	a	t________	g	c	t	c	c	a	c	t	a	c	g	g	a	t	c	t________	a	c	t	t
	Hedgehog	9	t	c	c	a	c	t	t	a	c	t	a	c	c	c	t	a	c	c	t	a	c	c	t	t	c	a	t________	g	c	t	c	c	a	c	t	a	c	g	g	a	t	c	t________	a	c	t	t
	Shrew	6	t	c	c	a	c	t	t	a	c	t	g	c	c	c	t	a	c	c	t	a	c	c	t	t	c	a	t________	g	c	t	c	c	a	c	t	a	c	g	g	a	t	c	t________	a	c	t	t
	Star-nosed mole	3	t	c	c	a	c	t	t	a	c	t	g	c	c	c	t	a	c	c	t	a	c	c	t	t	c	a	t________	g	c	t	c	c	a	c	t	a	c	g	g	a	t	c	t________	a	c	t	t
Afrotheria	Elephant	3	t	c	c	a	c	t	t	a	c	t	g	c	c	c	t	a	c	c	t	a	c	c	t	t	c	a	t________	g	c	t	c	c	a	c	t	a	c	g	g	a	t	c	t________	a	c	t	t
	Cape elephant shrew	6	t	c	c	a	c	t	t	a	c	t	g	c	c	c	t	a	c	c	t	a	c	c	t	t	c	a	t________	g	c	t	c	c	a	c	t	a	c	g	g	a	t	c	t________	a	c	t	t
	Manatee	4	t	c	c	a	c	t	t	a	c	t	g	c	c	c	t	a	c	c	t	a	c	c	t	t	c	a	t________	g	c	t	c	c	a	c	t	a	c	g	g	a	t	c	t________	a	c	t	t
	Cape golden mole	7	t	c	c	a	c	t	t	a	c	t	g	c	c	c	t	a	c	c	t	a	c	c	t	t	c	a	t________	g	c	t	c	c	a	c	t	a	c	g	g	a	t	c	t________	a	c	t	t
	Tenrec	9	t	c	c	a	c	t	t	a	c	t	g	c	c	c	t	a	c	c	t	a	c	c	t	t	c	a	tgtaaaaaa	g	c	t	c	c	a	c	t	a	c	g	g	a	t	c	t________	a	c	t	t
	Aardvark	7	t	c	c	a	c	t	t	a	c	t	g	c	c	c	t	a	c	c	t	a	c	c	t	t	c	a	t________	g	c	t	c	c	a	c	t	a	c	g	g	a	t	c	t________	a	c	t	t
Mammal	Armadillo	1	t	c	c	a	c	t	t	a	c	t	g	c	c	c	t	a	c	c	t	a	c	c	t	t	c	a	t________	g	c	t	c	c	a	c	t	a	c	g	g	a	t	c	t________	a	c	t	t
	Opossum	20	t	c	c	a	c	t	t	a	c	t	g	c	c	c	t	a	c	c	t	a	c	c	t	t	c	a	t________	g	c	t	c	c	a	c	t	a	c	g	g	a	t	c	t________	a	c	t	t
	Tasmanian devil	23	#	#	#	#	#	#	#	#	#	#	#	#	#	#	#	#	#	#	#	#	#	#	#	#	#	#	#########	#	#	#	c	c	a	c	t	a	c	g	g	a	t	c	t________	a	c	t	t
	Wallaby	11	t	c	c	a	c	t	t	a	c	t	g	c	c	c	t	a	c	c	t	#	#	#	#	t	c	a	t________	noAlignedRegion	noAlignedRegion	noAlignedRegion	c	c	a	c	#	#	#	#	#	#	#	#	#########	noAlignedRegion	noAlignedRegion	noAlignedRegion	noAlignedRegion
	Platypus	1	noAlignedRegion	noAlignedRegion	noAlignedRegion	noAlignedRegion	noAlignedRegion	noAlignedRegion	noAlignedRegion	noAlignedRegion	noAlignedRegion	noAlignedRegion	noAlignedRegion	noAlignedRegion	noAlignedRegion	noAlignedRegion	noAlignedRegion	noAlignedRegion	noAlignedRegion	noAlignedRegion	noAlignedRegion	noAlignedRegion	noAlignedRegion	noAlignedRegion	noAlignedRegion	noAlignedRegion	noAlignedRegion	noAlignedRegion	noAlignedRegion	g	c	t	c	c	a	c	t	a	c	g	g	a	t	c	t________	noAlignedRegion	noAlignedRegion	noAlignedRegion	noAlignedRegion
Aves	Rock pigeon	19	#	#	#	#	#	#	#	#	#	#	#	#	#	#	#	#	#	#	#	#	#	#	#	#	#	#	#########	#	#	#	#	#	#	#	#	#	#	#	#	#	#	#	#########	#	#	#	#
	Saker falcon	23	#	#	#	#	#	#	#	#	#	#	#	#	#	#	#	#	#	#	#	#	#	#	#	#	#	#	#########	#	#	#	#	#	#	#	#	#	#	#	#	#	#	#	#########	#	#	#	#
	Peregrine falcon	23	#	#	#	#	#	#	#	#	#	#	#	#	#	#	#	#	#	#	#	#	#	#	#	#	#	#	#########	#	#	#	#	#	#	#	#	#	#	#	#	#	#	#	#########	#	#	#	#
	Collared flycatcher	20	#	#	#	#	#	#	#	#	#	#	#	#	#	#	#	#	#	#	#	#	#	#	#	#	#	#	#########	#	#	#	#	#	#	#	#	#	#	#	#	#	#	#	#########	#	#	#	#
	White-throated sparrow	19	#	#	#	#	#	#	#	#	#	#	#	#	#	#	#	#	#	#	#	#	#	#	#	#	#	#	#########	#	#	#	#	#	#	#	#	#	#	#	#	#	#	#	#########	#	#	#	#
	Medium ground finch	19	#	#	#	#	#	#	#	#	#	#	#	#	#	#	#	#	#	#	#	#	#	#	#	#	#	#	#########	#	#	#	#	#	#	#	#	#	#	#	#	#	#	#	#########	#	#	#	#
	Zebra finch	22	t	c	c	a	c	t	t	a	c	t	g	c	c	c	t	a	c	c	t	a	c	c	t	t	c	a	t________	#	#	#	#	c	a	c	#	#	#	#	#	#	#	#	#########	#	#	#	#
	Tibetan ground jay	21	#	#	#	#	#	#	#	#	#	#	#	#	#	#	#	#	#	#	#	#	#	#	#	#	#	#	#########	#	#	#	#	#	#	#	#	#	#	#	#	#	#	#	#########	#	#	#	#
	Budgerigar	19	#	#	#	#	#	#	#	#	#	#	#	#	#	#	#	#	#	#	#	#	#	#	#	#	#	#	#########	#	#	#	#	#	#	#	#	#	#	#	#	#	#	#	#########	#	#	#	#
	Parrot	20	noAlignedRegion	noAlignedRegion	noAlignedRegion	noAlignedRegion	noAlignedRegion	noAlignedRegion	noAlignedRegion	noAlignedRegion	noAlignedRegion	noAlignedRegion	noAlignedRegion	noAlignedRegion	noAlignedRegion	noAlignedRegion	noAlignedRegion	noAlignedRegion	noAlignedRegion	noAlignedRegion	noAlignedRegion	noAlignedRegion	noAlignedRegion	noAlignedRegion	noAlignedRegion	noAlignedRegion	noAlignedRegion	noAlignedRegion	noAlignedRegion	noAlignedRegion	noAlignedRegion	noAlignedRegion	noAlignedRegion	noAlignedRegion	noAlignedRegion	noAlignedRegion	noAlignedRegion	noAlignedRegion	noAlignedRegion	noAlignedRegion	noAlignedRegion	noAlignedRegion	noAlignedRegion	noAlignedRegion	noAlignedRegion	noAlignedRegion	noAlignedRegion	noAlignedRegion	noAlignedRegion
	Scarlet macaw	18	noAlignedRegion	noAlignedRegion	noAlignedRegion	noAlignedRegion	noAlignedRegion	noAlignedRegion	noAlignedRegion	noAlignedRegion	noAlignedRegion	noAlignedRegion	noAlignedRegion	noAlignedRegion	noAlignedRegion	noAlignedRegion	noAlignedRegion	noAlignedRegion	noAlignedRegion	noAlignedRegion	noAlignedRegion	noAlignedRegion	noAlignedRegion	noAlignedRegion	noAlignedRegion	noAlignedRegion	noAlignedRegion	noAlignedRegion	noAlignedRegion	noAlignedRegion	noAlignedRegion	noAlignedRegion	noAlignedRegion	noAlignedRegion	noAlignedRegion	noAlignedRegion	noAlignedRegion	noAlignedRegion	noAlignedRegion	noAlignedRegion	noAlignedRegion	noAlignedRegion	noAlignedRegion	noAlignedRegion	noAlignedRegion	noAlignedRegion	noAlignedRegion	noAlignedRegion	noAlignedRegion
	Mallard duck	24	#	#	#	#	#	#	#	#	#	#	#	#	#	#	#	#	#	#	#	#	#	#	#	#	#	#	#########	#	#	#	#	#	#	#	#	#	#	#	#	#	#	#	#########	#	#	#	#
	Chicken	17	#	#	#	#	#	#	#	#	#	#	#	#	#	#	#	#	#	#	#	#	#	#	#	#	#	#	#########	#	#	#	#	#	#	#	#	#	#	#	#	#	#	#	#########	#	#	#	#
	Turkey	18	t	c	c	a	c	t	t	a	c	c	g	c	c	c	t	a	c	c	t	a	c	c	t	t	c	a	t________	g	c	t	c	c	a	c	a	a	c	g	g	a	t	c	t________	a	c	t	t
Sarcopterygii	American alligator	28	t	c	c	a	c	t	t	a	c	t	g	c	c	c	t	a	c	c	t	a	c	c	t	t	c	a	t________	g	c	t	c	c	a	c	c	a	c	g	g	a	t	c	t________	a	c	t	t
	Green seaturtle	30	t	c	c	a	c	t	t	#	#	#	#	#	#	c	t	a	c	c	t	a	c	c	t	t	c	a	t________	g	c	t	c	c	a	c	c	a	c	g	g	a	t	c	t________	a	c	t	t
	Painted turtle	29	t	c	c	a	c	t	t	#	#	#	#	#	#	c	t	a	c	c	t	a	c	c	t	t	c	a	t________	g	c	t	c	c	a	c	c	a	c	g	g	a	t	c	t________	#	#	#	#
	Chinese softshell turtle	33	t	c	c	a	c	t	t	#	#	#	#	#	#	c	t	a	c	c	t	a	c	c	t	t	c	a	t________	g	c	t	c	c	a	c	c	a	c	g	g	a	t	c	t________	a	c	t	t
	Spiny softshell turtle	33	t	c	c	a	c	t	t	noAlignedRegion	noAlignedRegion	noAlignedRegion	noAlignedRegion	noAlignedRegion	noAlignedRegion	c	t	a	c	c	t	a	c	c	t	t	c	a	t________	g	c	t	c	c	a	c	c	a	c	g	g	a	t	c	t________	a	c	t	t
	Lizard	19	#	#	#	#	#	#	#	#	#	#	#	#	#	#	#	#	#	#	#	#	#	#	#	#	#	#	#########	#	#	#	#	#	#	#	#	#	#	#	#	#	#	#	#########	#	#	#	#
	X. tropicalis	0	noAlignedRegion	noAlignedRegion	noAlignedRegion	noAlignedRegion	noAlignedRegion	noAlignedRegion	noAlignedRegion	noAlignedRegion	noAlignedRegion	noAlignedRegion	noAlignedRegion	noAlignedRegion	noAlignedRegion	noAlignedRegion	noAlignedRegion	noAlignedRegion	noAlignedRegion	noAlignedRegion	noAlignedRegion	noAlignedRegion	noAlignedRegion	noAlignedRegion	noAlignedRegion	noAlignedRegion	noAlignedRegion	noAlignedRegion	noAlignedRegion	noAlignedRegion	noAlignedRegion	noAlignedRegion	noAlignedRegion	noAlignedRegion	noAlignedRegion	noAlignedRegion	noAlignedRegion	noAlignedRegion	noAlignedRegion	noAlignedRegion	noAlignedRegion	noAlignedRegion	noAlignedRegion	noAlignedRegion	noAlignedRegion	noAlignedRegion	noAlignedRegion	noAlignedRegion	noAlignedRegion
	Coelacanth	30	noAlignedRegion	noAlignedRegion	noAlignedRegion	noAlignedRegion	noAlignedRegion	noAlignedRegion	noAlignedRegion	noAlignedRegion	noAlignedRegion	noAlignedRegion	noAlignedRegion	noAlignedRegion	noAlignedRegion	noAlignedRegion	noAlignedRegion	noAlignedRegion	noAlignedRegion	noAlignedRegion	noAlignedRegion	noAlignedRegion	noAlignedRegion	noAlignedRegion	noAlignedRegion	t	c	a	t________	g	c	t	c	c	a	c	t	a	c	g	g	a	t	c	tgtggataa	a	c	t	t
Fish	Tetraodon	0	noAlignedRegion	noAlignedRegion	noAlignedRegion	noAlignedRegion	noAlignedRegion	noAlignedRegion	noAlignedRegion	noAlignedRegion	noAlignedRegion	noAlignedRegion	noAlignedRegion	noAlignedRegion	noAlignedRegion	noAlignedRegion	noAlignedRegion	noAlignedRegion	noAlignedRegion	noAlignedRegion	noAlignedRegion	noAlignedRegion	noAlignedRegion	noAlignedRegion	noAlignedRegion	noAlignedRegion	noAlignedRegion	noAlignedRegion	noAlignedRegion	noAlignedRegion	noAlignedRegion	noAlignedRegion	noAlignedRegion	noAlignedRegion	noAlignedRegion	noAlignedRegion	noAlignedRegion	noAlignedRegion	noAlignedRegion	noAlignedRegion	noAlignedRegion	noAlignedRegion	noAlignedRegion	noAlignedRegion	noAlignedRegion	noAlignedRegion	noAlignedRegion	noAlignedRegion	noAlignedRegion
	Fugu	0	noAlignedRegion	noAlignedRegion	noAlignedRegion	noAlignedRegion	noAlignedRegion	noAlignedRegion	noAlignedRegion	noAlignedRegion	noAlignedRegion	noAlignedRegion	noAlignedRegion	noAlignedRegion	noAlignedRegion	noAlignedRegion	noAlignedRegion	noAlignedRegion	noAlignedRegion	noAlignedRegion	noAlignedRegion	noAlignedRegion	noAlignedRegion	noAlignedRegion	noAlignedRegion	noAlignedRegion	noAlignedRegion	noAlignedRegion	noAlignedRegion	noAlignedRegion	noAlignedRegion	noAlignedRegion	noAlignedRegion	noAlignedRegion	noAlignedRegion	noAlignedRegion	noAlignedRegion	noAlignedRegion	noAlignedRegion	noAlignedRegion	noAlignedRegion	noAlignedRegion	noAlignedRegion	noAlignedRegion	noAlignedRegion	noAlignedRegion	noAlignedRegion	noAlignedRegion	noAlignedRegion
	Yellowbelly pufferfish	0	noAlignedRegion	noAlignedRegion	noAlignedRegion	noAlignedRegion	noAlignedRegion	noAlignedRegion	noAlignedRegion	noAlignedRegion	noAlignedRegion	noAlignedRegion	noAlignedRegion	noAlignedRegion	noAlignedRegion	noAlignedRegion	noAlignedRegion	noAlignedRegion	noAlignedRegion	noAlignedRegion	noAlignedRegion	noAlignedRegion	noAlignedRegion	noAlignedRegion	noAlignedRegion	noAlignedRegion	noAlignedRegion	noAlignedRegion	noAlignedRegion	noAlignedRegion	noAlignedRegion	noAlignedRegion	noAlignedRegion	noAlignedRegion	noAlignedRegion	noAlignedRegion	noAlignedRegion	noAlignedRegion	noAlignedRegion	noAlignedRegion	noAlignedRegion	noAlignedRegion	noAlignedRegion	noAlignedRegion	noAlignedRegion	noAlignedRegion	noAlignedRegion	noAlignedRegion	noAlignedRegion
	Nile tilapia	0	noAlignedRegion	noAlignedRegion	noAlignedRegion	noAlignedRegion	noAlignedRegion	noAlignedRegion	noAlignedRegion	noAlignedRegion	noAlignedRegion	noAlignedRegion	noAlignedRegion	noAlignedRegion	noAlignedRegion	noAlignedRegion	noAlignedRegion	noAlignedRegion	noAlignedRegion	noAlignedRegion	noAlignedRegion	noAlignedRegion	noAlignedRegion	noAlignedRegion	noAlignedRegion	noAlignedRegion	noAlignedRegion	noAlignedRegion	noAlignedRegion	noAlignedRegion	noAlignedRegion	noAlignedRegion	noAlignedRegion	noAlignedRegion	noAlignedRegion	noAlignedRegion	noAlignedRegion	noAlignedRegion	noAlignedRegion	noAlignedRegion	noAlignedRegion	noAlignedRegion	noAlignedRegion	noAlignedRegion	noAlignedRegion	noAlignedRegion	noAlignedRegion	noAlignedRegion	noAlignedRegion
	Princess of Burundi	1	#	#	#	#	#	#	#	#	#	#	#	#	#	#	#	#	#	#	#	#	#	#	#	t	c	a	t________	#	#	#	c	c	a	c	noAlignedRegion	noAlignedRegion	noAlignedRegion	noAlignedRegion	noAlignedRegion	noAlignedRegion	noAlignedRegion	noAlignedRegion	noAlignedRegion	noAlignedRegion	noAlignedRegion	noAlignedRegion	noAlignedRegion
	Burton's mouthbreeder	1	noAlignedRegion	noAlignedRegion	noAlignedRegion	noAlignedRegion	noAlignedRegion	noAlignedRegion	noAlignedRegion	noAlignedRegion	noAlignedRegion	noAlignedRegion	noAlignedRegion	noAlignedRegion	noAlignedRegion	noAlignedRegion	noAlignedRegion	noAlignedRegion	noAlignedRegion	noAlignedRegion	noAlignedRegion	noAlignedRegion	noAlignedRegion	noAlignedRegion	noAlignedRegion	t	c	a	t________	#	#	#	c	c	a	c	noAlignedRegion	noAlignedRegion	noAlignedRegion	noAlignedRegion	noAlignedRegion	noAlignedRegion	noAlignedRegion	noAlignedRegion	noAlignedRegion	noAlignedRegion	noAlignedRegion	noAlignedRegion	noAlignedRegion
	Zebra mbuna	1	noAlignedRegion	noAlignedRegion	noAlignedRegion	noAlignedRegion	noAlignedRegion	noAlignedRegion	noAlignedRegion	noAlignedRegion	noAlignedRegion	noAlignedRegion	noAlignedRegion	noAlignedRegion	noAlignedRegion	noAlignedRegion	noAlignedRegion	noAlignedRegion	noAlignedRegion	noAlignedRegion	noAlignedRegion	noAlignedRegion	noAlignedRegion	noAlignedRegion	noAlignedRegion	t	c	a	t________	#	#	#	c	c	a	c	noAlignedRegion	noAlignedRegion	noAlignedRegion	noAlignedRegion	noAlignedRegion	noAlignedRegion	noAlignedRegion	noAlignedRegion	noAlignedRegion	noAlignedRegion	noAlignedRegion	noAlignedRegion	noAlignedRegion
	Pundamilia nyererei	1	noAlignedRegion	noAlignedRegion	noAlignedRegion	noAlignedRegion	noAlignedRegion	noAlignedRegion	noAlignedRegion	noAlignedRegion	noAlignedRegion	noAlignedRegion	noAlignedRegion	noAlignedRegion	noAlignedRegion	noAlignedRegion	noAlignedRegion	noAlignedRegion	noAlignedRegion	noAlignedRegion	noAlignedRegion	noAlignedRegion	noAlignedRegion	noAlignedRegion	noAlignedRegion	t	c	a	t________	#	#	#	c	c	a	c	noAlignedRegion	noAlignedRegion	noAlignedRegion	noAlignedRegion	noAlignedRegion	noAlignedRegion	noAlignedRegion	noAlignedRegion	noAlignedRegion	noAlignedRegion	noAlignedRegion	noAlignedRegion	noAlignedRegion
	Medaka	0	noAlignedRegion	noAlignedRegion	noAlignedRegion	noAlignedRegion	noAlignedRegion	noAlignedRegion	noAlignedRegion	noAlignedRegion	noAlignedRegion	noAlignedRegion	noAlignedRegion	noAlignedRegion	noAlignedRegion	noAlignedRegion	noAlignedRegion	noAlignedRegion	noAlignedRegion	noAlignedRegion	noAlignedRegion	noAlignedRegion	noAlignedRegion	noAlignedRegion	noAlignedRegion	noAlignedRegion	noAlignedRegion	noAlignedRegion	noAlignedRegion	noAlignedRegion	noAlignedRegion	noAlignedRegion	noAlignedRegion	noAlignedRegion	noAlignedRegion	noAlignedRegion	noAlignedRegion	noAlignedRegion	noAlignedRegion	noAlignedRegion	noAlignedRegion	noAlignedRegion	noAlignedRegion	noAlignedRegion	noAlignedRegion	noAlignedRegion	noAlignedRegion	noAlignedRegion	noAlignedRegion
	Southern platyfish	0	noAlignedRegion	noAlignedRegion	noAlignedRegion	noAlignedRegion	noAlignedRegion	noAlignedRegion	noAlignedRegion	noAlignedRegion	noAlignedRegion	noAlignedRegion	noAlignedRegion	noAlignedRegion	noAlignedRegion	noAlignedRegion	noAlignedRegion	noAlignedRegion	noAlignedRegion	noAlignedRegion	noAlignedRegion	noAlignedRegion	noAlignedRegion	noAlignedRegion	noAlignedRegion	noAlignedRegion	noAlignedRegion	noAlignedRegion	noAlignedRegion	noAlignedRegion	noAlignedRegion	noAlignedRegion	noAlignedRegion	noAlignedRegion	noAlignedRegion	noAlignedRegion	noAlignedRegion	noAlignedRegion	noAlignedRegion	noAlignedRegion	noAlignedRegion	noAlignedRegion	noAlignedRegion	noAlignedRegion	noAlignedRegion	noAlignedRegion	noAlignedRegion	noAlignedRegion	noAlignedRegion
	Stickleback	0	noAlignedRegion	noAlignedRegion	noAlignedRegion	noAlignedRegion	noAlignedRegion	noAlignedRegion	noAlignedRegion	noAlignedRegion	noAlignedRegion	noAlignedRegion	noAlignedRegion	noAlignedRegion	noAlignedRegion	noAlignedRegion	noAlignedRegion	noAlignedRegion	noAlignedRegion	noAlignedRegion	noAlignedRegion	noAlignedRegion	noAlignedRegion	noAlignedRegion	noAlignedRegion	noAlignedRegion	noAlignedRegion	noAlignedRegion	noAlignedRegion	noAlignedRegion	noAlignedRegion	noAlignedRegion	noAlignedRegion	noAlignedRegion	noAlignedRegion	noAlignedRegion	noAlignedRegion	noAlignedRegion	noAlignedRegion	noAlignedRegion	noAlignedRegion	noAlignedRegion	noAlignedRegion	noAlignedRegion	noAlignedRegion	noAlignedRegion	noAlignedRegion	noAlignedRegion	noAlignedRegion
	Atlantic cod	0	noAlignedRegion	noAlignedRegion	noAlignedRegion	noAlignedRegion	noAlignedRegion	noAlignedRegion	noAlignedRegion	noAlignedRegion	noAlignedRegion	noAlignedRegion	noAlignedRegion	noAlignedRegion	noAlignedRegion	noAlignedRegion	noAlignedRegion	noAlignedRegion	noAlignedRegion	noAlignedRegion	noAlignedRegion	noAlignedRegion	noAlignedRegion	noAlignedRegion	noAlignedRegion	noAlignedRegion	noAlignedRegion	noAlignedRegion	noAlignedRegion	noAlignedRegion	noAlignedRegion	noAlignedRegion	noAlignedRegion	noAlignedRegion	noAlignedRegion	noAlignedRegion	noAlignedRegion	noAlignedRegion	noAlignedRegion	noAlignedRegion	noAlignedRegion	noAlignedRegion	noAlignedRegion	noAlignedRegion	noAlignedRegion	noAlignedRegion	noAlignedRegion	noAlignedRegion	noAlignedRegion
	Zebrafish	0	noAlignedRegion	noAlignedRegion	noAlignedRegion	noAlignedRegion	noAlignedRegion	noAlignedRegion	noAlignedRegion	noAlignedRegion	noAlignedRegion	noAlignedRegion	noAlignedRegion	noAlignedRegion	noAlignedRegion	noAlignedRegion	noAlignedRegion	noAlignedRegion	noAlignedRegion	noAlignedRegion	noAlignedRegion	noAlignedRegion	noAlignedRegion	noAlignedRegion	noAlignedRegion	noAlignedRegion	noAlignedRegion	noAlignedRegion	noAlignedRegion	noAlignedRegion	noAlignedRegion	noAlignedRegion	noAlignedRegion	noAlignedRegion	noAlignedRegion	noAlignedRegion	noAlignedRegion	noAlignedRegion	noAlignedRegion	noAlignedRegion	noAlignedRegion	noAlignedRegion	noAlignedRegion	noAlignedRegion	noAlignedRegion	noAlignedRegion	noAlignedRegion	noAlignedRegion	noAlignedRegion
	Mexican tetra (cavefish)	0	noAlignedRegion	noAlignedRegion	noAlignedRegion	noAlignedRegion	noAlignedRegion	noAlignedRegion	noAlignedRegion	noAlignedRegion	noAlignedRegion	noAlignedRegion	noAlignedRegion	noAlignedRegion	noAlignedRegion	noAlignedRegion	noAlignedRegion	noAlignedRegion	noAlignedRegion	noAlignedRegion	noAlignedRegion	noAlignedRegion	noAlignedRegion	noAlignedRegion	noAlignedRegion	noAlignedRegion	noAlignedRegion	noAlignedRegion	noAlignedRegion	noAlignedRegion	noAlignedRegion	noAlignedRegion	noAlignedRegion	noAlignedRegion	noAlignedRegion	noAlignedRegion	noAlignedRegion	noAlignedRegion	noAlignedRegion	noAlignedRegion	noAlignedRegion	noAlignedRegion	noAlignedRegion	noAlignedRegion	noAlignedRegion	noAlignedRegion	noAlignedRegion	noAlignedRegion	noAlignedRegion
	Spotted gar	2	t	c	c	a	c	#	#	#	#	#	#	#	#	c	t	a	c	c	t	a	c	c	c	t	c	a	t________	#	#	#	c	c	a	c	noAlignedRegion	noAlignedRegion	noAlignedRegion	noAlignedRegion	noAlignedRegion	noAlignedRegion	noAlignedRegion	noAlignedRegion	noAlignedRegion	noAlignedRegion	noAlignedRegion	noAlignedRegion	noAlignedRegion
	Lamprey	0	noAlignedRegion	noAlignedRegion	noAlignedRegion	noAlignedRegion	noAlignedRegion	noAlignedRegion	noAlignedRegion	noAlignedRegion	noAlignedRegion	noAlignedRegion	noAlignedRegion	noAlignedRegion	noAlignedRegion	noAlignedRegion	noAlignedRegion	noAlignedRegion	noAlignedRegion	noAlignedRegion	noAlignedRegion	noAlignedRegion	noAlignedRegion	noAlignedRegion	noAlignedRegion	noAlignedRegion	noAlignedRegion	noAlignedRegion	noAlignedRegion	noAlignedRegion	noAlignedRegion	noAlignedRegion	noAlignedRegion	noAlignedRegion	noAlignedRegion	noAlignedRegion	noAlignedRegion	noAlignedRegion	noAlignedRegion	noAlignedRegion	noAlignedRegion	noAlignedRegion	noAlignedRegion	noAlignedRegion	noAlignedRegion	noAlignedRegion	noAlignedRegion	noAlignedRegion	noAlignedRegion
[truncated: 791 more columns]

## Sheet: BRCA2
Order	Vertebrates	Position	chr13:g.32890557A>G	chr13:g.32890599T>C	chr13:g.32890664G>T	chr13:g.32890665G>C	chr13:g.32890667A>G	chr13:g.32893463G>A	chr13:g.32899272C>T	chr13:g.32899322G>A	chr13:g.32900281A>T	chr13:g.32900287G>A	chr13:g.32900289T>C	chr13:g.32900377A>C	chr13:g.32900378G>A	chr13:g.32900636G>C	chr13:g.32900750G>A	chr13:g.32900750G>C	chr13:g.32900751G>A	chr13:g.32900752T>A	chr13:g.32900754A>G	chr13:g.32903578A>C	chr13:g.32903630G>A	chr13:g.32903633A>G	chr13:g.32905054A>C	chr13:g.32905055G>C	chr13:g.32905168G>A	chr13:g.32905168G>C	chr13:g.32905168G>T	chr13:g.32906817C>A	chr13:g.32906834C>T	chr13:g.32907110C>T	chr13:g.32907368A>T	chr13:g.32907525G>A	chr13:g.32910400A>T	chr13:g.32910401G>T	chr13:g.32911181G>T	chr13:g.32911877C>T	chr13:g.32912092T>A	chr13:g.32912195C>T	chr13:g.32912271T>G	chr13:g.32912646C>G	chr13:g.32912966A>T	chr13:g.32913083A>T	chr13:g.32913413G>T	chr13:g.32913739T>G	chr13:g.32920963G>A	chr13:g.32921033G>T	chr13:g.32921034G>A
		HGVSc	c.-39-2A>G	c.2T>C	c.67G>T	c.67+1G>C	c.67+3A>G	c.316+1G>A	c.376C>T	c.425+1G>A	c.469A>T	c.475G>A	c.475+2T>C	c.476-2A>C	c.476-1G>A	c.517G>C	c.631G>A	c.631G>C	c.631+1G>A	c.631+2T>A	c.631+4A>G	c.632-2A>C	c.681+1G>A	c.681+4A>G	c.682-2A>C	c.682-1G>C	c.793+1G>A	c.793+1G>C	c.793+1G>T	c.1202C>A	c.1219C>T	c.1495C>T	c.1753A>T	c.1909+1G>A	c.1910-2A>T	c.1910-1G>T	c.2689G>T	c.3385C>T	c.3600T>A	c.3703C>T	c.3779T>G	c.4154C>G	c.4474A>T	c.4591A>T	c.4921G>T	c.5247T>G	c.6938-1G>A	c.7007G>T	c.7007+1G>A
		HGVSp	p.(=)	p.?	p.(Asp23Tyr)	p.(=)	p.(=)	p.(=)	p.(Gln126*)	p.(=)	p.(Lys157*)	p.(Val159Met)	p.(=)	p.(=)	p.(=)	p.(Gly173Arg)	p.(Val211Ile)	p.(Val211Leu)	p.(=)	p.(=)	p.(=)	p.(=)	p.(=)	p.(=)	p.(=)	p.(=)	p.(=)	p.(=)	p.(=)	p.(Ser401*)	p.(Gln407*)	p.(Gln499*)	p.(Lys585*)	p.(=)	p.(=)	p.(=)	p.(Glu897*)	p.(Gln1129*)	p.(Cys1200*)	p.(Gln1235*)	p.(Leu1260*)	p.(Ser1385*)	p.(Lys1492*)	p.(Lys1531*)	p.(Glu1641*)	p.(Tyr1749*)	p.(=)	p.(Arg2336Leu)	p.(=)
		Number of shared variants	0	0	0	0	0	3	1	0	0	2	0	0	10	1	1	0	0	0	2	0	0	0	0	0	2	0	0	0	1	8	0	0	0	0	8	0	2	0	9	0	0	0	3	0	0	1	0
Primate	Human	0	a	t	g	g	a	g	c	g	a	g	t	a	g	g	g	g	g	t	a__	a	g	a	a	g	g	g	g	c	c	c	a	g	a	g	g	c	t	c	t	c	a	a	g	t	g	g	g
	Chimp	0	a	t	g	g	a	g	c	g	a	g	t	a	g	g	g	g	g	t	a__	a	g	a	a	g	g	g	g	c	c	c	a	g	a	g	g	c	t	c	t	c	a	a	g	t	g	g	g
	Gorilla	0	a	t	g	g	a	g	c	g	a	g	t	a	g	g	g	g	g	t	a__	a	g	a	a	g	g	g	g	c	c	c	a	g	a	g	g	c	t	c	t	c	a	a	g	t	g	g	g
	Orangutan	0	a	t	g	g	a	g	c	g	a	g	t	a	g	g	g	g	g	t	a__	a	g	a	a	g	g	g	g	c	c	c	a	g	a	g	g	c	t	c	t	c	a	a	g	t	g	g	g
	Gibbon	0	a	t	g	g	a	g	c	g	a	g	t	a	g	g	g	g	g	t	a__	a	g	a	a	g	g	g	g	c	c	c	a	g	a	g	g	c	t	c	t	c	a	a	g	t	g	g	g
	Rhesus	0	a	t	g	g	a	g	c	g	a	g	t	a	g	g	g	g	g	t	a__	a	g	a	a	g	g	g	g	c	c	c	a	g	a	g	g	c	t	c	t	c	a	a	g	t	g	g	g
	Crab-eating macaque	0	a	t	g	g	a	g	c	g	a	g	t	a	g	g	g	g	g	t	a__	a	g	a	a	g	g	g	g	c	c	c	a	g	a	g	g	c	t	c	t	c	a	a	g	t	g	g	g
	Baboon	0	a	t	g	g	a	g	c	g	a	g	t	a	g	g	g	g	g	t	a__	a	g	a	a	g	g	g	g	c	c	c	a	g	a	g	g	c	t	c	t	c	a	a	g	t	g	g	g
	Green monkey	1	a	t	g	g	a	g	c	g	a	g	t	a	g	g	g	g	g	t	a__	a	g	a	a	g	g	g	g	c	c	c	a	g	a	g	g	c	t	c	t	c	a	a	g	t	g	g	g
	Marmoset	1	a	t	g	g	a	g	c	g	a	g	t	a	g	g	g	g	g	t	a__	a	g	a	a	g	g	g	g	c	c	c	a	g	a	g	g	c	t	c	t	c	a	a	g	t	g	g	g
	Squirrel monkey	2	a	t	g	g	a	g	c	g	N	N	N	N	N	N	N	N	N	N	NNN	N	g	a	a	g	g	g	g	N	N	c	a	g	a	g	N	N	N	N	N	N	a	a	g	t	#	#	#
	Bushbaby	5	a	t	g	g	a	g	c	g	a	g	t	a	g	g	g	g	g	t	a__	a	g	a	a	g	g	g	g	c	c	c	a	g	a	g	g	c	t	c	t	c	a	a	g	t	g	g	g
Euarchontoglires	Chinese tree shrew	2	a	t	g	g	a	g	c	g	a	g	t	a	g	g	g	g	g	t	a__	a	g	a	a	g	g	g	g	c	c	c	a	g	a	g	g	c	t	a	t	c	a	a	g	c	g	g	g
	Squirrel	6	a	t	g	g	a	g	c	g	a	g	t	a	g	g	g	g	g	t	a__	a	g	a	a	g	g	g	g	c	c	c	a	g	a	g	g	c	t	c	t	c	a	a	g	t	g	g	g
	Lesser Egyptian jerboa	12	a	t	g	g	a	#	c	g	a	g	t	a	a	g	g	g	g	t	a__	a	g	a	a	g	g	g	g	c	c	c	a	g	a	g	g	c	t	c	t	c	g	a	g	t	g	g	g
	Prairie vole	11	a	t	g	g	a	a	c	g	#	#	#	a	g	g	g	g	g	t	a__	a	g	a	a	g	g	g	g	c	c	c	a	g	a	g	g	c	t	c	t	c	a	a	_	t	g	g	g
	Chinese hamster	7	a	t	g	g	a	g	t	g	a	g	t	a	g	g	g	g	g	t	a__	a	g	a	a	g	g	g	g	c	c	_	a	g	a	g	g	c	t	c	t	c	g	a	g	t	g	g	g
	Golden hamster	5	a	t	g	g	a	#	#	#	#	#	#	#	#	#	#	#	#	#	###	a	g	a	a	g	g	g	g	c	c	_	a	g	a	g	g	c	t	c	t	c	g	a	a	_	g	g	g
	Mouse	6	a	t	g	g	a	g	c	g	#	#	#	a	g	g	g	g	g	t	a__	a	g	a	a	g	g	g	g	c	c	c	a	g	a	g	a	c	t	a	t	c	g	a	g	t	g	g	g
	Rat	10	a	t	g	g	a	g	c	g	a	g	t	a	g	_	g	g	g	t	a__	a	g	a	a	g	g	g	g	c	c	c	a	g	a	g	g	c	t	a	t	c	g	a	g	t	g	g	g
	Naked mole-rat	9	a	t	g	g	a	g	c	g	a	g	t	a	g	g	g	g	g	t	a__	a	g	a	a	g	g	g	g	c	c	c	a	g	a	g	a	c	t	c	t	c	g	a	g	_	g	g	g
	Guinea pig	8	a	t	g	g	a	g	c	g	a	g	t	a	g	g	g	g	g	t	a__	a	g	a	a	g	g	g	g	c	c	c	a	g	a	g	g	c	t	c	t	c	g	a	g	_	g	g	g
	Chinchilla	10	a	t	g	g	a	a	c	g	a	g	t	a	g	g	g	g	g	t	a__	a	g	a	a	g	g	g	g	c	c	c	a	g	a	g	g	c	t	c	t	c	g	a	g	_	g	g	g
	Brush-tailed rat	8	a	t	g	g	a	g	c	g	a	g	t	a	g	a	g	g	g	t	a__	a	g	a	a	g	g	g	g	c	g	c	a	g	a	g	g	c	t	c	t	c	g	a	g	_	g	g	g
	Rabbit	2	a	t	g	g	a	g	c	g	a	g	t	a	g	g	g	g	g	t	a__	a	g	a	a	g	g	g	g	c	c	c	a	g	a	g	g	c	c	c	t	c	a	a	g	t	g	g	g
	Pika	5	a	t	g	g	a	a	c	g	a	g	t	a	g	g	g	g	g	t	t__	a	g	a	a	g	g	g	g	c	a	c	a	g	a	g	g	c	c	c	t	c	a	a	g	t	g	g	g
Laurasiatheria	Pig	4	noAlignedRegion	noAlignedRegion	noAlignedRegion	noAlignedRegion	noAlignedRegion	noAlignedRegion	noAlignedRegion	noAlignedRegion	noAlignedRegion	noAlignedRegion	noAlignedRegion	noAlignedRegion	noAlignedRegion	noAlignedRegion	noAlignedRegion	noAlignedRegion	noAlignedRegion	noAlignedRegion	noAlignedRegion	noAlignedRegion	noAlignedRegion	noAlignedRegion	a	g	g	g	g	c	c	c	a	g	a	g	a	c	t	c	t	c	a	a	g	t	g	g	g
	Alpaca	3	a	t	g	g	a	g	c	g	a	g	t	a	g	g	g	g	g	t	a__	a	g	a	a	g	g	g	g	c	c	c	a	g	a	g	g	c	t	c	t	c	a	a	g	t	g	g	g
	Bactrian camel	3	a	t	g	g	a	g	c	g	a	g	t	a	g	g	g	g	g	t	a__	a	g	a	a	g	g	g	g	c	c	c	a	g	a	g	g	c	t	c	t	c	a	a	g	t	g	g	g
	Dolphin	2	a	t	g	g	a	g	c	g	a	g	t	a	g	g	g	g	g	t	a__	a	g	a	a	g	g	g	g	c	c	c	a	g	a	g	g	c	t	c	t	c	a	a	g	t	g	g	g
	Killer whale	1	a	t	g	g	a	g	c	g	a	g	t	a	g	g	g	g	g	t	a__	a	g	a	a	g	g	g	g	c	c	c	a	g	a	g	g	c	t	c	t	c	a	a	g	t	g	g	g
	Tibetan antelope	3	a	t	g	g	a	g	c	g	a	g	t	a	g	g	g	g	g	t	a__	a	g	a	a	g	g	g	g	c	c	c	a	g	a	g	g	c	t	c	t	c	a	a	g	t	g	g	g
	Cow	3	a	t	g	g	a	g	c	g	a	g	t	a	g	g	g	g	g	t	a__	a	g	a	a	g	g	g	g	c	c	c	a	g	a	g	g	c	t	c	t	c	c	a	g	t	g	g	g
	Sheep	2	a	t	g	g	a	g	c	g	a	g	t	a	g	g	g	g	g	t	a__	a	g	a	a	g	g	g	g	c	c	c	a	g	a	g	g	c	t	c	t	c	a	a	g	t	g	g	g
	Domestic goat	4	a	t	g	g	a	g	c	g	a	g	t	a	g	g	g	g	g	t	a__	a	g	a	a	g	g	g	g	c	c	c	a	g	a	g	g	c	t	c	t	c	a	a	g	t	g	g	g
	Horse	2	a	t	g	g	a	g	c	g	a	g	t	a	g	g	g	g	g	t	a__	a	g	a	a	g	g	g	g	c	c	c	a	g	a	g	g	c	t	c	t	c	a	a	g	t	g	g	g
	White rhinoceros	3	a	t	g	g	a	g	c	g	a	g	t	a	g	g	g	g	g	t	g__	a	g	a	a	g	g	g	g	c	c	c	a	g	#	#	g	c	t	c	t	c	a	a	g	t	g	g	g
	Cat	2	a	t	g	g	a	g	c	g	a	g	t	a	g	g	g	g	g	t	a__	a	g	a	a	g	g	g	g	c	c	c	a	g	a	g	g	c	t	c	t	c	a	a	g	_	g	g	g
	Dog	6	a	t	g	g	a	g	c	g	a	g	t	a	g	g	g	g	g	t	a__	a	g	a	a	g	g	g	g	c	c	c	a	g	a	g	g	c	t	c	t	c	a	a	g	t	g	g	g
	Ferret	4	a	t	g	g	a	g	c	g	a	g	t	a	g	g	g	g	g	t	a__	a	g	a	a	g	g	g	g	c	c	c	a	g	a	g	g	c	t	c	t	c	a	a	g	t	g	g	g
	Panda	3	a	t	g	g	a	g	c	g	a	g	t	a	g	g	g	g	g	t	a__	a	g	a	a	g	g	g	g	c	c	c	a	g	a	g	g	c	t	c	t	c	a	a	g	t	g	g	g
	Pacific walrus	3	a	t	g	g	a	g	c	g	a	g	t	a	g	g	g	g	g	t	a__	a	g	a	a	g	g	g	g	c	c	c	a	g	a	g	g	c	t	c	t	c	a	a	g	t	g	g	g
	Weddell seal	3	N	N	N	N	N	N	N	N	N	N	N	N	N	N	N	N	N	N	NNN	N	N	N	N	N	N	N	N	N	N	N	N	N	a	g	g	c	t	c	t	c	a	a	g	t	g	g	g
	Black flying-fox	9	a	t	g	g	a	g	c	g	a	g	t	a	g	g	g	g	g	t	a__	a	g	a	a	g	g	g	g	c	c	t	a	g	a	g	g	c	t	c	t	c	a	a	g	t	g	g	g
	Megabat	7	a	#	#	#	#	#	c	g	a	g	t	a	g	g	g	g	g	t	a__	a	g	a	a	g	g	g	g	c	c	c	a	g	a	g	g	c	t	c	t	c	a	a	g	t	g	g	g
	Big brown bat	11	a	t	g	g	a	g	c	g	a	g	t	a	g	g	g	g	g	t	a__	a	g	c	a	g	g	g	g	c	c	c	a	g	a	g	g	c	t	c	t	c	a	a	g	t	g	g	g
	David's myotis (bat)	10	a	t	g	g	a	g	c	g	a	g	t	a	g	g	g	g	g	t	a__	a	g	c	a	g	g	g	g	c	c	c	a	g	a	g	g	c	t	c	t	c	a	a	g	t	g	g	g
	Little brown bat	11	a	t	_	_	_	g	c	g	a	g	t	a	g	g	g	g	g	t	a__	a	g	c	a	g	g	g	g	c	c	c	a	g	a	g	g	c	t	c	t	c	a	a	g	t	g	g	g
	Hedgehog	14	a	t	g	g	a	g	c	g	a	a	t	a	g	g	g	g	g	t	a__	a	g	a	a	g	g	g	g	c	c	c	a	g	a	g	g	c	t	c	t	c	a	g	g	c	g	g	g
	Shrew	10	a	t	g	g	a	g	c	g	a	g	t	a	g	g	g	g	g	t	a__	a	g	a	a	g	g	g	g	c	c	g	a	g	a	g	g	c	c	c	t	c	a	a	g	_	g	g	g
	Star-nosed mole	8	a	t	g	g	a	g	c	g	a	g	t	a	g	g	g	g	g	t	a__	a	g	a	a	g	g	g	g	c	c	c	a	g	a	g	g	c	c	c	t	c	a	a	g	t	g	g	g
Afrotheria	Elephant	13	a	t	g	g	a	#	c	g	a	g	t	a	g	g	g	g	g	t	a__	a	g	a	a	g	_	_	_	c	c	c	a	g	a	g	a	c	t	c	c	c	g	a	g	t	g	g	g
	Cape elephant shrew	24	a	t	g	g	a	#	c	g	a	g	t	a	g	g	g	g	g	t	a__	a	g	a	a	g	g	g	g	c	c	c	a	g	a	g	g	c	t	c	t	c	a	a	g	t	g	g	g
	Manatee	5	#	#	#	#	#	#	c	g	a	g	t	a	g	g	g	g	g	t	a__	a	g	a	a	g	N	N	N	c	c	c	a	g	a	g	a	c	t	c	t	c	a	a	g	t	g	g	g
	Cape golden mole	20	a	t	g	g	a	#	c	g	a	g	t	a	g	g	g	g	g	t	a__	a	g	a	a	g	g	g	g	c	c	c	c	g	a	g	a	c	t	c	t	c	a	a	g	_	g	g	g
	Tenrec	14	a	t	g	g	a	#	c	g	a	g	t	a	g	g	g	g	g	t	a__	a	g	a	a	g	g	g	g	c	c	c	c	g	a	g	a	c	t	c	t	c	a	a	c	t	g	g	g
	Aardvark	8	a	t	g	g	a	#	c	g	a	g	t	a	g	g	g	g	g	t	a__	a	g	a	a	g	g	g	g	c	c	c	a	g	a	g	a	c	t	c	t	c	g	a	g	t	g	g	g
Mammal	Armadillo	2	a	t	g	g	a	g	c	g	a	g	t	a	g	g	g	g	g	t	a__	a	g	a	a	g	g	g	g	c	c	c	a	g	a	g	g	c	t	c	t	c	a	a	g	t	g	g	g
	Opossum	18	a	t	g	g	a	g	c	g	a	g	t	a	g	g	g	g	g	t	a__	a	g	a	a	g	g	g	g	c	c	c	a	g	a	g	a	c	t	c	g	t	g	g	g	_	g	g	g
	Tasmanian devil	20	#	#	#	#	#	g	c	g	a	g	t	a	g	g	g	g	g	t	a__	#	#	#	a	g	g	g	g	c	c	c	a	g	a	g	a	c	t	c	g	t	g	a	g	#	g	g	g
	Wallaby	18	noAlignedRegion	noAlignedRegion	noAlignedRegion	noAlignedRegion	noAlignedRegion	noAlignedRegion	c	g	a	g	t	a	g	g	g	g	g	t	a__	a	g	a	noAlignedRegion	noAlignedRegion	noAlignedRegion	noAlignedRegion	noAlignedRegion	c	c	#	#	#	a	g	a	c	t	c	a	t	g	a	g	noAlignedRegion	g	g	g
	Platypus	24	a	t	g	g	a	g	c	g	a	g	t	a	g	t	g	g	g	t	a__	a	g	a	#	#	#	#	#	c	t	c	a	g	a	g	g	c	t	c	t	c	g	a	g	_	g	g	g
Aves	Rock pigeon	50	#	#	#	#	#	g	#	#	#	#	#	#	#	g	g	g	g	t	t__	#	#	#	a	g	g	g	g	c	c	g	a	g	a	g	g	c	_	a	a	t	a	a	g	_	#	#	#
	Saker falcon	53	#	#	#	#	#	g	#	#	a	g	t	a	a	g	g	g	g	t	___	#	#	#	#	#	#	#	#	c	c	c	a	#	a	g	t	c	_	a	a	t	a	a	g	_	#	#	#
	Peregrine falcon	53	#	#	#	#	#	g	#	#	a	g	t	a	a	g	g	g	g	t	___	#	#	#	#	#	#	#	#	c	c	c	a	#	a	g	t	c	_	a	a	t	a	a	g	_	#	#	#
	Collared flycatcher	47	#	#	#	#	#	g	#	#	a	g	t	a	a	g	g	g	g	t	___	#	#	#	a	g	g	g	g	c	c	t	a	g	#	#	#	c	_	a	a	t	a	a	g	_	#	#	#
	White-throated sparrow	48	#	t	g	g	a	g	#	#	#	#	#	#	#	#	#	#	#	#	###	#	#	#	a	g	g	g	g	c	c	t	a	g	#	#	#	c	_	a	a	t	a	a	g	_	g	g	g
	Medium ground finch	55	a	t	g	g	a	g	#	#	a	g	t	a	a	g	g	g	g	t	___	#	#	#	a	g	g	g	g	c	c	t	a	g	_	_	t	c	_	a	g	t	a	a	g	_	#	#	#
	Zebra finch	54	#	#	#	#	#	g	#	#	a	g	t	a	a	g	g	g	g	t	t__	#	#	#	a	g	a	a	a	c	c	t	a	g	a	g	#	c	_	a	a	t	a	a	_	_	#	#	#
	Tibetan ground jay	44	#	#	#	#	#	g	#	#	#	#	#	#	#	#	#	#	#	#	###	#	#	#	#	#	#	#	#	c	c	t	a	g	#	#	#	c	_	a	a	t	a	a	g	_	#	#	#
	Budgerigar	52	#	#	#	#	#	#	#	#	#	#	#	a	t	g	g	g	g	t	t__	#	#	#	#	#	#	#	#	c	c	t	a	#	a	g	t	c	_	a	a	t	a	a	t	_	#	#	#
	Parrot	46	noAlignedRegion	noAlignedRegion	noAlignedRegion	noAlignedRegion	noAlignedRegion	noAlignedRegion	noAlignedRegion	noAlignedRegion	noAlignedRegion	noAlignedRegion	noAlignedRegion	noAlignedRegion	noAlignedRegion	g	g	g	g	t	t__	#	#	#	a	g	g	g	g	c	c	c	a	g	a	g	t	c	_	a	a	t	a	a	t	_	#	#	#
	Scarlet macaw	35	noAlignedRegion	noAlignedRegion	noAlignedRegion	noAlignedRegion	noAlignedRegion	noAlignedRegion	noAlignedRegion	noAlignedRegion	noAlignedRegion	noAlignedRegion	noAlignedRegion	noAlignedRegion	noAlignedRegion	noAlignedRegion	noAlignedRegion	noAlignedRegion	noAlignedRegion	noAlignedRegion	noAlignedRegion	noAlignedRegion	noAlignedRegion	noAlignedRegion	noAlignedRegion	noAlignedRegion	noAlignedRegion	noAlignedRegion	noAlignedRegion	noAlignedRegion	noAlignedRegion	noAlignedRegion	noAlignedRegion	noAlignedRegion	a	g	t	c	_	a	a	t	a	a	t	_	noAlignedRegion	noAlignedRegion	noAlignedRegion
	Mallard duck	48	#	#	#	#	#	g	#	#	#	#	#	a	a	g	g	g	g	t	a__	#	#	#	#	#	#	#	#	c	c	c	a	g	a	g	t	c	_	a	g	t	a	a	g	_	#	#	#
	Chicken	48	#	#	#	#	#	g	#	#	#	#	#	#	#	a	g	g	g	t	a__	#	#	#	a	g	g	g	g	c	c	g	a	g	#	#	t	c	_	a	g	c	a	a	a	_	#	#	#
	Turkey	32	#	t	g	g	a	g	#	#	#	#	#	#	#	#	g	g	g	t	a__	#	#	#	#	#	#	#	#	c	c	g	a	#	#	#	#	c	_	a	#	c	a	a	a	#	g	g	g
Sarcopterygii	American alligator	38	a	t	g	g	a	g	c	g	#	#	#	#	#	g	g	g	g	t	a__	#	#	#	#	#	#	#	#	c	g	g	a	g	a	g	a	c	t	a	g	c	a	a	g	_	g	g	g
	Green seaturtle	42	a	t	g	g	_	g	#	#	a	g	t	a	a	g	g	g	g	t	a__	#	#	#	a	g	g	g	g	c	c	c	a	g	a	g	a	c	t	a	g	c	a	a	a	_	g	g	g
	Painted turtle	42	a	t	g	g	_	g	#	#	a	g	t	a	a	g	g	g	g	t	a__	#	#	#	#	#	#	#	#	c	c	c	a	g	a	g	a	c	t	a	g	c	a	a	a	_	g	g	g
	Chinese softshell turtle	37	#	#	#	#	#	g	#	#	#	#	#	#	#	g	g	g	g	t	a__	#	#	#	#	#	#	#	#	c	c	c	a	g	#	#	a	c	t	a	a	c	a	a	a	_	g	g	g
	Spiny softshell turtle	39	noAlignedRegion	noAlignedRegion	noAlignedRegion	noAlignedRegion	noAlignedRegion	g	noAlignedRegion	noAlignedRegion	noAlignedRegion	noAlignedRegion	noAlignedRegion	noAlignedRegion	noAlignedRegion	g	g	g	g	t	a__	noAlignedRegion	noAlignedRegion	noAlignedRegion	noAlignedRegion	noAlignedRegion	noAlignedRegion	noAlignedRegion	noAlignedRegion	c	c	c	a	g	a	g	a	c	t	a	a	c	a	a	a	_	g	g	g
	Lizard	67	#	#	#	#	#	g	#	#	a	g	t	g	a	g	g	g	g	t	a__	#	#	#	a	g	a	a	a	#	#	#	#	#	#	#	a	c	_	a	a	c	_	c	g	_	#	#	#
	X. tropicalis	37	#	#	#	#	#	g	#	#	a	a	t	a	t	#	a	a	g	t	a__	#	#	#	#	#	#	#	#	#	#	#	#	#	#	#	#	c	t	a	a	_	_	a	g	_	g	_	g
	Coelacanth	55	#	t	g	g	a	g	#	#	a	g	t	a	g	c	t	t	g	t	g__	#	#	#	#	#	#	#	#	c	c	t	#	#	#	#	g	c	a	c	c	t	a	a	c	_	g	g	g
Fish	Tetraodon	25	#	#	#	#	#	#	#	#	#	#	#	#	#	#	#	#	#	#	###	#	#	#	#	#	#	#	#	#	#	#	#	#	#	#	#	c	a	a	g	c	g	a	#	#	#	#	#
	Fugu	5	#	#	#	#	#	#	#	#	#	#	#	#	#	#	#	#	#	#	###	#	#	#	#	#	#	#	#	#	#	#	#	#	#	#	#	#	#	#	#	#	#	#	#	#	#	#	#
	Yellowbelly pufferfish	2	#	#	#	#	#	#	#	#	#	#	#	#	#	#	#	#	#	#	###	#	#	#	#	#	#	#	#	#	#	#	#	#	#	#	#	#	#	#	#	#	#	#	#	#	#	#	#
	Nile tilapia	11	#	#	#	#	#	#	#	#	#	#	#	#	#	#	#	#	#	#	###	#	#	#	#	#	#	#	#	#	#	#	#	#	#	#	#	#	#	#	#	#	#	#	#	#	#	#	#
	Princess of Burundi	3	#	#	#	#	#	#	#	#	#	#	#	#	#	#	t	t	g	t	agc	#	#	#	#	#	#	#	#	#	#	#	#	#	#	#	#	c	#	#	#	#	#	#	#	#	#	#	#
	Burton's mouthbreeder	4	#	#	#	#	#	#	#	#	#	#	#	#	#	#	t	t	g	t	agc	#	#	#	#	#	#	#	#	#	#	#	#	#	#	#	#	c	#	#	#	#	#	#	#	#	#	#	#
	Zebra mbuna	6	#	#	#	#	#	#	#	#	#	#	#	#	#	#	t	t	g	t	agc	#	#	#	#	#	#	#	#	#	#	#	#	#	#	#	#	c	#	#	#	#	#	#	#	#	#	#	#
	Pundamilia nyererei	4	#	#	#	#	#	#	#	#	#	#	#	#	#	#	t	t	g	t	agc	#	#	#	#	#	#	#	#	#	#	#	#	#	#	#	#	c	#	#	#	#	#	#	#	#	#	#	#
	Medaka	5	#	#	#	#	#	#	#	#	#	#	#	#	#	#	#	#	#	#	###	#	#	#	#	#	#	#	#	#	#	#	#	#	#	#	#	#	#	#	#	#	#	#	#	#	#	#	#
	Southern platyfish	7	#	#	#	#	#	#	#	#	#	#	#	#	#	#	#	#	#	#	###	#	#	#	#	#	#	#	#	#	#	#	#	#	#	#	#	#	#	#	#	#	#	#	#	#	#	#	#
	Stickleback	6	#	#	#	#	#	#	#	#	#	#	#	#	#	#	#	#	#	#	###	#	#	#	#	#	#	#	#	#	#	#	#	#	#	#	#	#	#	#	#	#	#	#	#	#	#	#	#
	Atlantic cod	4	noAlignedRegion	noAlignedRegion	noAlignedRegion	noAlignedRegion	noAlignedRegion	noAlignedRegion	noAlignedRegion	noAlignedRegion	noAlignedRegion	noAlignedRegion	noAlignedRegion	noAlignedRegion	noAlignedRegion	noAlignedRegion	noAlignedRegion	noAlignedRegion	noAlignedRegion	noAlignedRegion	noAlignedRegion	noAlignedRegion	noAlignedRegion	noAlignedRegion	noAlignedRegion	noAlignedRegion	noAlignedRegion	noAlignedRegion	noAlignedRegion	noAlignedRegion	noAlignedRegion	noAlignedRegion	noAlignedRegion	noAlignedRegion	noAlignedRegion	noAlignedRegion	noAlignedRegion	noAlignedRegion	noAlignedRegion	noAlignedRegion	noAlignedRegion	noAlignedRegion	noAlignedRegion	noAlignedRegion	noAlignedRegion	noAlignedRegion	noAlignedRegion	noAlignedRegion	noAlignedRegion
	Zebrafish	26	#	#	#	#	#	#	#	#	#	#	#	#	#	#	#	#	#	#	###	#	#	#	#	#	#	#	#	#	#	#	#	#	#	#	#	#	#	#	#	c	a	g	g	#	g	t	g
	Mexican tetra (cavefish)	2	#	#	#	#	#	#	#	#	#	#	#	#	#	#	#	#	#	#	###	#	#	#	#	#	#	#	#	#	#	#	#	#	#	#	#	#	#	#	#	#	#	#	#	#	#	#	#
	Spotted gar	3	#	#	#	#	#	#	#	#	#	#	#	#	#	#	#	#	#	#	###	#	#	#	#	#	#	#	#	#	#	#	#	#	#	#	#	#	#	#	#	#	#	#	#	#	#	#	#
	Lamprey	2	noAlignedRegion	noAlignedRegion	noAlignedRegion	noAlignedRegion	noAlignedRegion	noAlignedRegion	noAlignedRegion	noAlignedRegion	noAlignedRegion	noAlignedRegion	noAlignedRegion	noAlignedRegion	noAlignedRegion	noAlignedRegion	noAlignedRegion	noAlignedRegion	noAlignedRegion	noAlignedRegion	noAlignedRegion	noAlignedRegion	noAlignedRegion	noAlignedRegion	noAlignedRegion	noAlignedRegion	noAlignedRegion	noAlignedRegion	noAlignedRegion	noAlignedRegion	noAlignedRegion	noAlignedRegion	noAlignedRegion	noAlignedRegion	noAlignedRegion	noAlignedRegion	noAlignedRegion	noAlignedRegion	noAlignedRegion	noAlignedRegion	noAlignedRegion	noAlignedRegion	noAlignedRegion	noAlignedRegion	noAlignedRegion	noAlignedRegion	noAlignedRegion	noAlignedRegion	noAlignedRegion
[truncated: 1,003 more columns]

## Sheet: BRIP1
Order	Vertebrates	Position	chr17:g.59763235G>C	chr17:g.59763263G>A	chr17:g.59763269C>A	chr17:g.59763272G>A	chr17:g.59763337A>C	chr17:g.59763527C>T	chr17:g.59770874C>T	chr17:g.59820376G>A	chr17:g.59820496C>T	chr17:g.59821868G>A	chr17:g.59821939A>T	chr17:g.59853760A>T	chr17:g.59853806G>A	chr17:g.59853918C>T	chr17:g.59853924C>T	chr17:g.59858219C>T	chr17:g.59858254G>A	chr17:g.59871088C>T	chr17:g.59876561G>A	chr17:g.59876645T>A	chr17:g.59878709C>G	chr17:g.59878750C>T	chr17:g.59885827C>T	chr17:g.59886067G>A	chr17:g.59886082T>A	chr17:g.59924461C>T	chr17:g.59926513G>A	chr17:g.59937169G>A	chr17:g.59937174C>T	chr17:g.59937229C>A	chr17:g.59937259C>A	chr17:g.59938861T>A	chr17:g.59761097C>A	chr17:g.59761118C>A	chr17:g.59761175T>A	chr17:g.59761240G>C	chr17:g.59761466C>A	chr17:g.59763195A>G	chr17:g.59763196C>A	chr17:g.59763196C>T	chr17:g.59763527C>A	chr17:g.59763528T>C	chr17:g.59770790C>A	chr17:g.59770790C>T	chr17:g.59770874C>G	chr17:g.59770875T>C	chr17:g.59793311C>G
		HGVSc	c.2867C>G	c.2839C>T	c.2833G>T	c.2830C>T	c.2765T>G	c.2576-1G>A	c.2493-1G>A	c.2377C>T	c.2258-1G>A	c.2182C>T	c.2111T>A	c.2097+2T>A	c.2053C>T	c.1941G>A	c.1936-1G>A	c.1776G>A	c.1741C>T	c.1343G>A	c.1240C>T	c.1156A>T	c.1045G>C	c.1004G>A	c.918+1G>A	c.679C>T	c.664A>T	c.627+1G>A	c.484C>T	c.193C>T	c.188G>A	c.133G>T	c.103G>T	c.40A>T	c.3310G>T	c.3289G>T	c.3232A>T	c.3167C>G	c.2941G>T	c.2905+2T>C	c.2905+1G>T	c.2905+1G>A	c.2576-1G>T	c.2576-2A>G	c.2575+1G>T	c.2575+1G>A	c.2493-1G>C	c.2493-2A>G	c.2492+1G>C
		HGVSp	p.(Ser956*)	p.(Gln947*)	p.(Glu945*)	p.(Gln944*)	p.(Leu922*)	p.(Gly859Glufs*4)	p.(Cys832Metfs*3)	p.(Gln793*)	p.(Asp753Glufs*12)	p.(Gln728*)	p.(Leu704*)	p.(=)	p.(Gln685*)	p.(Trp647*)	p.(Val646Serfs*23)	p.(Trp592*)	p.(Arg581*)	p.(Trp448*)	p.(Gln414*)	p.(Lys386*)	p.(Ala349Pro)	p.(Trp335*)	p.(Gly307Argfs*12)	p.(Gln227*)	p.(Lys222*)	p.(Pro210Thrfs*7)	p.(Arg162*)	p.(Gln65*)	p.(Trp63*)	p.(Glu45*)	p.(Gly35*)	p.(Lys14*)	p.(Glu1104*)	p.(Glu1097*)	p.(Lys1078*)	p.(Ser1056*)	p.(Glu981*)	p.(=)	p.(Asn969Ilefs*2)	p.(Asn969Lysfs*2)	p.(Gly859Valfs*4)	p.(=)	p.(Gly859Valfs*4)	p.(Gly859Glufs*4)	p.(Arg831Serfs*4)	p.(=)	p.(Arg831Serfs*4)
		Number of shared variants	1	2	2	16	0	0	0	0	0	0	0	0	0	0	0	0	0	0	0	2	0	0	0	0	0	2	0	0	0	0	0	0	0	0	0	1	0	0	1	3	1	0	0	0	0	0	0
Primate	Human	0	g	g	c	g	a	c	c	g	c_	g	a	a	g	c	c	c	g	c	g	t	c	c	c	g	t	c_	g	g	c	c	c	t	c	c	t	g	c_	a	c	c	c	t	c	c	c	t	c
	Chimp	0	g	g	c	g	a	c	c	g	c_	g	a	a	g	c	c	c	g	c	g	t	a	c	c	g	t	c_	g	g	c	c	c	t	c	c	t	g	c_	a	c	c	c	t	c	c	c	t	c
	Gorilla	0	g	g	c	g	a	c	c	g	c_	g	a	a	g	c	c	c	g	c	g	t	c	c	c	g	t	c_	g	g	c	c	c	t	c	c	t	g	c_	a	c	c	c	t	c	c	c	t	c
	Orangutan	0	a	g	c	g	a	c	c	g	c_	g	a	a	g	c	c	c	g	c	g	t	c	c	c	g	t	c_	g	g	c	c	c	t	c	c	t	g	c_	a	c	c	c	t	c	c	c	t	c
	Gibbon	0	g	g	c	g	a	c	c	g	c_	g	a	a	g	c	c	c	g	c	g	t	c	c	c	g	t	c_	g	g	c	c	c	t	c	c	t	g	c_	a	c	c	c	t	c	c	c	t	c
	Rhesus	0	g	g	c	g	a	c	c	g	c_	g	a	a	g	c	c	c	g	c	g	t	c	c	c	g	t	c_	g	g	c	c	c	t	c	c	t	g	c_	a	c	c	c	t	c	c	c	t	c
	Crab-eating macaque	0	g	g	c	g	a	c	c	g	c_	g	a	a	g	c	c	c	g	c	g	t	c	c	c	g	t	c_	g	g	c	c	c	t	c	c	t	g	c_	a	c	c	c	t	c	c	c	t	c
	Baboon	0	g	g	c	g	a	c	c	g	c_	g	a	a	g	c	c	c	g	c	g	t	c	c	c	g	t	c_	g	g	c	c	c	t	c	c	t	g	c_	a	c	c	c	t	c	c	c	t	c
	Green monkey	0	g	g	c	g	a	c	c	g	c_	g	a	a	g	c	c	c	g	c	g	t	c	c	c	g	t	c_	g	g	c	c	c	t	c	c	t	g	c_	a	c	c	c	t	c	c	c	t	c
	Marmoset	0	g	g	c	g	a	c	c	g	c_	g	a	a	g	c	c	c	g	c	g	t	c	c	c	g	t	c_	g	g	c	c	c	t	c	c	t	g	c_	a	c	c	c	t	c	c	c	t	c
	Squirrel monkey	0	g	g	c	g	a	c	c	g	c_	g	a	a	g	c	c	c	g	c	g	t	c	c	c	g	t	c_	g	g	c	c	c	t	c	c	t	g	c_	a	c	c	c	t	c	c	c	t	c
	Bushbaby	0	g	g	c	g	a	c	c	g	c_	g	a	a	g	c	c	c	g	c	g	t	c	c	c	g	t	c_	g	g	c	c	c	t	c	c	t	g	c_	a	c	c	c	t	c	c	c	t	c
Euarchontoglires	Chinese tree shrew	0	a	g	c	g	a	c	c	g	c_	g	a	a	g	c	c	c	g	c	g	t	c	c	c	g	t	c_	g	g	c	c	c	t	c	c	t	g	c_	a	c	c	c	t	c	c	c	t	c
	Squirrel	1	g	g	c	g	a	c	#	g	c_	g	a	a	g	c	c	c	g	c	g	t	c	c	c	g	t	t_	N	g	c	c	c	t	c	c	t	g	c_	a	c	c	c	t	#	#	#	#	c
	Lesser Egyptian jerboa	2	g	g	c	g	a	c	c	#	##	g	a	a	g	c	c	c	g	c	g	t	c	c	c	g	t	##	g	g	c	c	c	t	c	t	t	c	c_	a	c	c	c	t	c	c	c	t	c
	Prairie vole	3	g	g	c	g	a	c	c	g	c_	g	a	a	g	c	c	c	g	c	g	t	c	c	c	c	t	t_	g	g	c	c	c	t	c	c	t	g	c_	a	c	c	c	t	c	c	c	t	c
	Chinese hamster	0	g	g	c	g	a	c	c	g	c_	g	a	a	g	c	c	c	g	c	g	t	c	c	c	c	t	c_	g	g	c	c	c	t	c	t	t	g	c_	a	c	c	c	t	c	c	c	t	c
	Golden hamster	0	g	g	c	g	a	c	c	g	c_	g	a	a	g	c	c	c	g	c	g	t	c	c	c	c	t	c_	g	g	c	c	c	t	c	t	t	g	c_	a	c	c	c	t	c	c	c	t	c
	Mouse	0	g	g	c	g	a	c	c	g	c_	g	a	a	g	c	c	c	g	c	g	t	c	c	c	g	t	c_	g	g	c	c	c	t	c	t	t	g	c_	a	c	c	c	t	c	c	c	t	c
	Rat	0	g	g	c	g	a	c	c	g	c_	g	a	a	g	c	c	c	g	c	g	t	c	c	c	t	t	c_	g	g	c	c	c	t	c	t	t	g	c_	a	c	c	c	t	c	c	c	t	c
	Naked mole-rat	0	a	g	c	g	a	c	c	g	c_	g	a	a	g	c	c	c	g	c	g	t	c	c	c	g	t	c_	g	g	c	c	c	t	c	c	c	g	c_	a	c	c	c	t	c	c	c	t	c
	Guinea pig	0	g	g	c	g	a	c	c	g	c_	g	a	a	g	c	c	c	g	c	g	t	c	c	c	g	t	c_	g	g	c	c	c	t	c	c	t	g	c_	a	c	c	c	t	c	c	c	t	c
	Chinchilla	0	g	g	c	g	a	c	c	g	ct	g	a	a	g	c	c	c	g	c	g	t	c	c	c	g	t	c_	g	g	c	c	c	t	c	c	t	g	c_	a	c	c	c	t	c	c	c	t	c
	Brush-tailed rat	0	g	g	c	g	a	c	c	g	c_	g	a	a	g	c	c	c	g	c	g	t	c	c	c	g	t	c_	g	g	c	c	c	t	c	c	t	g	c_	a	c	c	c	t	c	c	c	t	c
	Rabbit	0	g	g	c	g	a	c	c	g	c_	g	a	a	g	c	c	c	t	c	g	t	c	c	c	g	t	c_	g	g	c	c	c	t	c	c	t	g	t_	a	c	c	c	t	c	c	c	t	c
	Pika	0	a	g	c	g	a	c	c	g	c_	g	a	a	g	c	c	c	g	c	g	t	c	c	c	g	t	c_	g	g	c	c	c	t	c	c	t	_	c_	a	c	c	c	t	c	c	c	t	c
Laurasiatheria	Pig	2	g	g	c	a	a	c	c	g	c_	g	a	a	g	c	c	c	g	c	g	t	c	c	c	g	t	c_	g	g	c	c	c	t	g	c	t	g	c_	a	t	t	c	t	c	c	c	t	c
	Alpaca	2	g	g	a	a	a	c	c	g	c_	N	N	a	g	c	c	c	g	c	g	t	c	c	c	g	t	c_	g	g	c	c	c	t	g	c	t	g	c_	a	c	c	c	t	c	c	c	t	c
	Bactrian camel	3	g	g	a	a	a	c	c	g	c_	g	a	a	g	c	c	c	g	c	g	t	c	c	c	g	t	c_	g	g	c	c	c	t	g	c	t	g	c_	a	c	c	c	t	c	c	c	t	c
	Dolphin	2	g	g	c	a	a	c	c	g	c_	g	a	a	g	c	c	c	g	c	g	t	c	c	c	g	t	c_	g	g	c	c	c	t	g	c	t	g	c_	a	t	t	c	t	c	c	c	t	c
	Killer whale	2	g	g	c	a	a	c	c	g	c_	g	a	a	g	c	c	c	g	c	g	t	c	c	c	g	t	c_	g	g	c	c	c	t	g	c	t	g	c_	a	t	t	c	t	c	c	c	t	c
	Tibetan antelope	1	g	g	t	a	a	c	c	g	c_	g	a	a	g	c	c	c	g	c	g	t	c	c	c	c	t	c_	g	g	c	c	c	t	g	c	t	g	c_	a	c	c	c	t	c	c	c	t	c
	Cow	1	g	g	t	a	a	c	c	g	c_	g	a	a	g	c	c	c	g	c	g	t	c	c	c	c	t	c_	g	g	c	c	c	t	g	c	t	g	c_	a	c	c	c	t	c	c	c	t	c
	Sheep	1	g	g	t	a	a	c	c	g	c_	g	a	a	g	c	c	c	g	c	g	t	c	c	c	c	t	c_	g	g	c	c	c	t	g	c	t	g	c_	a	c	c	c	t	c	c	c	t	c
	Domestic goat	1	g	g	t	a	a	c	c	g	c_	g	a	a	g	c	c	c	g	c	g	t	c	c	c	c	t	c_	g	g	c	c	c	t	g	c	t	g	c_	a	c	c	c	t	c	c	c	t	c
	Horse	0	g	g	c	g	a	c	c	#	ca	g	a	a	g	c	c	c	g	c	g	t	c	c	c	g	t	c_	g	g	c	c	c	t	c	c	t	g	c_	a	c	c	c	t	c	c	c	t	c
	White rhinoceros	0	g	g	c	g	a	c	c	g	c_	g	a	a	g	c	c	c	g	c	g	t	c	c	c	g	t	c_	g	g	c	c	c	t	c	c	t	g	c_	a	c	c	c	t	c	c	c	t	c
	Cat	1	a	g	c	g	a	c	c	g	c_	g	a	a	g	c	c	c	t	c	g	t	c	c	c	g	t	c_	g	g	c	c	c	t	c	c	t	g	c_	a	c	c	c	t	c	c	c	t	c
	Dog	1	g	g	c	g	a	c	c	g	c_	g	a	a	g	c	c	c	t	c	g	t	c	c	c	g	t	c_	g	g	c	c	c	t	c	c	t	g	c_	a	c	c	c	t	c	c	c	t	c
	Ferret	1	g	g	c	g	a	c	c	g	c_	g	a	a	g	c	c	c	t	c	g	t	c	c	c	g	t	c_	g	g	c	c	c	t	c	c	t	g	c_	a	c	c	c	t	c	c	c	t	c
	Panda	1	g	g	c	g	a	c	c	g	c_	g	a	a	g	c	c	c	t	c	g	t	c	c	c	g	t	c_	g	g	c	c	c	t	c	c	t	g	c_	a	c	c	c	t	c	c	c	t	c
	Pacific walrus	1	g	g	c	g	a	c	c	g	c_	g	a	a	g	c	c	c	t	c	g	t	c	c	c	g	t	c_	g	g	c	c	c	t	c	c	t	g	c_	a	c	c	c	t	c	c	c	t	c
	Weddell seal	1	g	g	c	g	a	c	c	g	c_	g	a	a	g	c	c	c	t	c	g	t	c	c	c	g	t	c_	g	g	c	c	c	t	c	c	t	g	c_	a	c	c	c	t	c	c	c	t	c
	Black flying-fox	0	g	g	c	g	a	c	c	g	c_	g	a	a	g	c	c	c	g	c	g	t	c	c	c	g	t	c_	g	g	c	c	c	t	c	c	t	g	c_	a	g	g	c	t	c	c	c	t	c
	Megabat	1	g	g	c	g	a	a	c	g	c_	g	a	a	g	c	c	N	g	c	g	t	c	c	c	g	t	c_	g	g	c	c	c	t	c	c	t	g	c_	a	g	g	a	t	c	c	c	t	c
	Big brown bat	1	g	t	c	a	a	c	c	g	c_	g	a	a	g	c	c	c	g	c	g	t	c	c	c	g	t	c_	g	g	c	c	c	t	c	c	t	g	c_	a	c	c	c	t	c	c	c	t	c
	David's myotis (bat)	1	g	t	c	a	a	c	c	g	c_	g	a	a	g	c	c	c	g	c	g	t	c	c	c	g	t	c_	g	g	c	c	c	t	c	c	t	g	c_	a	c	c	c	t	c	c	c	t	c
	Little brown bat	1	g	t	c	a	a	c	c	g	c_	g	a	a	g	c	c	c	g	c	g	t	c	c	c	g	t	c_	g	g	c	c	c	t	c	c	t	g	c_	a	c	c	c	t	c	c	c	t	c
	Hedgehog	0	g	g	c	g	t	c	c	g	c_	g	a	a	g	c	c	c	g	c	g	t	c	c	c	g	t	c_	g	g	c	c	c	t	c	c	t	g	c_	a	c	c	c	t	c	c	c	t	c
	Shrew	0	g	g	c	g	a	c	c	g	c_	g	a	a	g	c	c	c	g	c	g	t	c	c	c	g	t	c_	g	g	c	c	c	t	c	c	t	g	t_	a	c	c	c	t	c	c	c	t	c
	Star-nosed mole	0	g	g	c	g	a	c	c	g	c_	g	a	a	g	c	c	c	g	c	g	t	c	c	c	g	t	c_	t	g	c	c	c	t	c	c	t	g	c_	a	c	c	c	t	c	c	c	t	c
Afrotheria	Elephant	0	g	g	c	g	a	c	c	g	c_	g	a	a	g	c	c	c	g	c	g	t	N	N	c	g	t	c_	g	g	c	c	c	t	c	t	t	g	c_	a	c	c	c	t	c	c	c	t	c
	Cape elephant shrew	0	g	g	c	g	a	c	c	g	c_	g	a	a	g	c	c	c	g	c	g	t	c	c	c	g	t	c_	g	g	c	c	c	t	c	c	c	g	c_	a	c	c	c	t	c	c	c	t	c
	Manatee	0	g	g	c	g	a	c	c	g	c_	g	a	a	g	c	c	c	g	c	g	t	c	c	c	g	t	c_	g	g	c	c	c	t	c	t	t	g	c_	a	c	c	c	t	c	c	c	t	c
	Cape golden mole	2	g	g	c	g	a	c	c	g	c_	g	a	a	g	c	c	c	g	c	g	t	c	c	c	g	t	c_	g	g	c	c	c	t	c	c	t	g	c_	a	c	c	c	t	c	c	c	t	c
	Tenrec	1	g	g	c	g	a	c	c	g	c_	g	a	a	g	c	c	c	g	c	g	t	c	c	c	g	t	c_	g	g	c	c	c	t	c	c	t	g	c_	a	c	c	c	t	c	c	c	t	c
	Aardvark	0	g	t	c	g	a	c	c	g	c_	g	a	a	g	c	c	c	g	#	g	t	c	c	c	g	t	c_	#	g	c	c	c	t	t	c	t	g	c_	a	c	c	c	t	c	c	c	t	c
Mammal	Armadillo	0	g	g	c	g	a	c	c	g	c_	g	a	a	g	c	c	c	g	c	g	t	c	c	c	g	t	c_	t	g	c	c	c	t	c	c	t	g	c_	a	c	c	c	t	c	c	c	t	c
	Opossum	1	g	g	c	g	a	c	c	g	c_	g	a	a	g	c	c	c	t	c	g	t	c	c	c	g	t	ct	g	g	c	c	c	t	c	c	t	g	c_	a	c	c	c	t	c	c	c	t	c
	Tasmanian devil	2	g	g	c	g	a	c	c	g	c_	g	a	#	#	#	#	#	#	#	#	#	#	#	c	t	t	c_	g	g	c	c	c	t	c	c	t	g	c_	a	c	c	c	t	c	c	c	t	c
	Wallaby	1	g	g	c	g	a	c	c	g	c_	g	a	a	g	c	c	c	t	c	g	t	noAlignedRegion	noAlignedRegion	noAlignedRegion	noAlignedRegion	noAlignedRegion	noAlignedRegion	g	_	_	c	c	t	#	#	#	g	c_	a	c	c	c	t	c	c	c	t	c
	Platypus	1	g	a	c	g	a	c	c	g	c_	g	a	a	g	c	c	c	g	#	g	t	a	c	c	t	t	c_	g	g	c	c	c	t	c	c	t	g	c_	a	c	c	c	t	c	c	c	t	c
Aves	Rock pigeon	2	g	t	c	a	t	c	c	g	c_	g	a	a	g	c	c	c	g	c	g	t	c	c	c	t	c	##	g	g	c	c	c	t	c	_	t	g	g_	a	c	c	c	t	c	c	c	t	c
	Saker falcon	1	#	#	#	#	#	#	#	g	c_	g	a	a	g	c	c	c	g	c	g	t	c	c	c	t	c	c_	g	g	c	c	c	t	#	#	#	#	##	#	#	#	#	#	#	#	#	#	c
	Peregrine falcon	2	g	t	c	a	t	c	c	g	c_	g	a	a	g	c	c	c	g	c	g	t	c	c	c	t	c	c_	g	g	c	c	c	t	t	_	c	g	t_	a	c	c	c	t	c	c	c	t	c
	Collared flycatcher	1	#	#	#	#	#	#	#	g	c_	g	a	#	#	#	#	#	#	c	g	t	c	c	c	t	c	##	#	g	c	c	c	t	#	#	#	#	##	#	#	#	#	#	#	#	#	#	c
	White-throated sparrow	1	noAlignedRegion	noAlignedRegion	noAlignedRegion	noAlignedRegion	noAlignedRegion	noAlignedRegion	noAlignedRegion	noAlignedRegion	noAlignedRegion	noAlignedRegion	noAlignedRegion	a	g	c	c	c	t	c	g	t	c	c	c	t	#	##	#	g	c	c	c	t	noAlignedRegion	noAlignedRegion	noAlignedRegion	noAlignedRegion	noAlignedRegion	noAlignedRegion	noAlignedRegion	noAlignedRegion	noAlignedRegion	noAlignedRegion	noAlignedRegion	noAlignedRegion	noAlignedRegion	noAlignedRegion	c
	Medium ground finch	1	#	#	#	#	#	#	#	g	c_	g	a	a	g	c	c	c	t	c	g	t	c	c	c	t	c	##	#	g	c	c	c	t	#	#	#	#	##	#	#	#	#	#	#	#	#	#	c
	Zebra finch	3	c	g	c	a	t	c	c	g	c_	g	a	a	g	c	c	c	t	c	g	t	c	c	c	t	c	c_	g	g	c	c	c	t	#	#	#	#	##	a	c	c	c	t	c	c	c	t	c
	Tibetan ground jay	2	#	#	#	#	#	#	#	g	c_	g	a	a	g	c	c	c	t	c	g	t	c	c	c	t	c	c_	g	g	c	c	c	t	#	#	#	#	##	#	#	#	#	#	#	#	#	#	c
	Budgerigar	2	t	t	c	a	t	c	c	g	c_	g	a	a	g	c	c	c	g	c	g	t	c	c	c	t	c	c_	g	g	c	c	c	t	c	_	t	_	##	a	c	c	c	t	c	c	c	t	c
	Parrot	1	noAlignedRegion	noAlignedRegion	noAlignedRegion	noAlignedRegion	noAlignedRegion	noAlignedRegion	noAlignedRegion	g	c_	g	a	a	g	c	c	c	t	c	g	t	c	c	c	t	c	c_	g	noAlignedRegion	noAlignedRegion	noAlignedRegion	noAlignedRegion	noAlignedRegion	noAlignedRegion	noAlignedRegion	noAlignedRegion	noAlignedRegion	noAlignedRegion	noAlignedRegion	noAlignedRegion	noAlignedRegion	noAlignedRegion	noAlignedRegion	noAlignedRegion	noAlignedRegion	noAlignedRegion	noAlignedRegion	c
	Scarlet macaw	1	noAlignedRegion	noAlignedRegion	noAlignedRegion	noAlignedRegion	noAlignedRegion	noAlignedRegion	noAlignedRegion	g	c_	g	a	a	g	c	c	c	g	c	g	t	c	c	c	t	c	c_	g	noAlignedRegion	noAlignedRegion	noAlignedRegion	noAlignedRegion	noAlignedRegion	noAlignedRegion	noAlignedRegion	noAlignedRegion	noAlignedRegion	noAlignedRegion	noAlignedRegion	noAlignedRegion	noAlignedRegion	noAlignedRegion	noAlignedRegion	noAlignedRegion	noAlignedRegion	noAlignedRegion	noAlignedRegion	c
	Mallard duck	2	g	g	c	g	t	c	c	g	c_	g	a	a	g	c	c	c	g	c	g	t	c	c	c	t	c	c_	g	g	c	c	c	t	c	_	t	g	t_	a	c	c	c	t	c	c	c	t	c
	Chicken	1	g	g	c	g	t	c	c	g	c_	g	a	a	g	c	c	c	g	c	g	t	c	c	c	t	c	##	#	g	c	c	c	t	c	_	t	g	t_	a	c	c	c	t	c	c	c	t	c
	Turkey	1	g	g	c	g	t	c	c	g	c_	g	a	a	g	c	c	c	g	c	g	t	c	c	c	t	c	c_	g	g	c	c	c	t	#	#	#	#	##	a	c	c	c	t	c	c	c	t	c
Sarcopterygii	American alligator	2	g	g	c	g	a	c	c	g	c_	g	a	a	g	c	c	c	t	c	g	t	c	c	c	t	t	c_	g	g	c	c	c	t	c	c	t	g	t_	a	c	c	c	t	c	c	c	t	c
	Green seaturtle	0	g	g	c	g	g	c	c	g	c_	t	a	a	g	c	c	c	g	c	g	t	c	c	c	t	c	c_	g	g	c	c	c	t	c	c	t	g	ct	a	c	c	c	t	c	c	c	t	c
	Painted turtle	0	g	g	c	g	a	c	c	g	c_	t	a	a	g	c	c	c	g	c	g	t	c	c	c	t	c	c_	g	g	c	c	c	t	c	t	_	g	ct	a	c	c	c	t	c	c	c	t	c
	Chinese softshell turtle	1	g	g	c	g	t	c	c	g	c_	t	a	a	g	c	c	c	g	c	g	t	c	c	c	t	c	c_	g	g	c	c	c	t	c	c	t	g	__	a	c	c	c	t	c	c	c	t	c
	Spiny softshell turtle	1	g	g	c	g	t	c	c	g	c_	t	a	a	g	c	c	c	g	c	g	t	c	c	c	t	c	noAlignedRegion	g	g	c	c	c	t	c	c	t	g	__	a	c	c	c	t	c	c	c	t	c
	Lizard	1	#	#	#	#	#	c	c	g	c_	t	a	noAlignedRegion	noAlignedRegion	noAlignedRegion	noAlignedRegion	noAlignedRegion	noAlignedRegion	noAlignedRegion	noAlignedRegion	noAlignedRegion	noAlignedRegion	noAlignedRegion	noAlignedRegion	t	c	noAlignedRegion	g	g	c	c	c	noAlignedRegion	c	_	#	#	##	#	#	#	c	t	c	c	c	t	c
	X. tropicalis	0	#	#	#	#	#	#	#	g	c_	g	a	a	g	c	c	c	g	c	g	c	c	c	c	t	g	##	#	g	c	c	c	t	#	#	#	#	##	#	#	#	#	#	#	#	#	#	c
	Coelacanth	4	a	a	c	g	g	c	c	g	c_	g	a	a	g	c	c	c	g	c	g	t	c	c	c	t	c	##	#	g	c	c	c	t	#	#	#	#	##	a	a	a	c	t	c	c	c	t	c
Fish	Tetraodon	1	noAlignedRegion	noAlignedRegion	noAlignedRegion	noAlignedRegion	noAlignedRegion	noAlignedRegion	noAlignedRegion	g	c_	g	a	a	g	c	c	c	t	c	t	a	a	c	c	c	c	noAlignedRegion	noAlignedRegion	noAlignedRegion	noAlignedRegion	noAlignedRegion	noAlignedRegion	noAlignedRegion	noAlignedRegion	noAlignedRegion	noAlignedRegion	noAlignedRegion	noAlignedRegion	noAlignedRegion	noAlignedRegion	noAlignedRegion	noAlignedRegion	noAlignedRegion	noAlignedRegion	noAlignedRegion	noAlignedRegion	noAlignedRegion	c
	Fugu	1	noAlignedRegion	noAlignedRegion	noAlignedRegion	noAlignedRegion	noAlignedRegion	noAlignedRegion	noAlignedRegion	g	c_	g	a	a	g	c	c	c	t	#	t	a	a	c	c	c	_	##	#	g	c	c	c	t	noAlignedRegion	noAlignedRegion	noAlignedRegion	noAlignedRegion	noAlignedRegion	noAlignedRegion	noAlignedRegion	noAlignedRegion	noAlignedRegion	noAlignedRegion	noAlignedRegion	noAlignedRegion	noAlignedRegion	noAlignedRegion	c
	Yellowbelly pufferfish	0	noAlignedRegion	noAlignedRegion	noAlignedRegion	noAlignedRegion	noAlignedRegion	noAlignedRegion	noAlignedRegion	noAlignedRegion	noAlignedRegion	noAlignedRegion	noAlignedRegion	noAlignedRegion	noAlignedRegion	noAlignedRegion	noAlignedRegion	noAlignedRegion	noAlignedRegion	noAlignedRegion	noAlignedRegion	noAlignedRegion	noAlignedRegion	noAlignedRegion	noAlignedRegion	noAlignedRegion	noAlignedRegion	noAlignedRegion	noAlignedRegion	noAlignedRegion	noAlignedRegion	noAlignedRegion	noAlignedRegion	noAlignedRegion	noAlignedRegion	noAlignedRegion	noAlignedRegion	noAlignedRegion	noAlignedRegion	noAlignedRegion	noAlignedRegion	noAlignedRegion	noAlignedRegion	noAlignedRegion	noAlignedRegion	noAlignedRegion	noAlignedRegion	noAlignedRegion	noAlignedRegion
	Nile tilapia	0	noAlignedRegion	noAlignedRegion	noAlignedRegion	noAlignedRegion	noAlignedRegion	noAlignedRegion	noAlignedRegion	g	c_	g	a	a	g	c	c	c	c	c	t	c	a	c	c	c	t	noAlignedRegion	noAlignedRegion	noAlignedRegion	noAlignedRegion	noAlignedRegion	noAlignedRegion	noAlignedRegion	noAlignedRegion	noAlignedRegion	noAlignedRegion	noAlignedRegion	noAlignedRegion	noAlignedRegion	noAlignedRegion	noAlignedRegion	noAlignedRegion	noAlignedRegion	noAlignedRegion	noAlignedRegion	noAlignedRegion	noAlignedRegion	c
	Princess of Burundi	0	noAlignedRegion	noAlignedRegion	noAlignedRegion	noAlignedRegion	noAlignedRegion	c	c	#	##	#	#	a	g	c	c	#	#	#	#	#	#	#	#	#	#	##	#	g	c	c	c	t	noAlignedRegion	noAlignedRegion	noAlignedRegion	noAlignedRegion	noAlignedRegion	noAlignedRegion	noAlignedRegion	noAlignedRegion	c	t	#	#	c	t	c
	Burton's mouthbreeder	0	noAlignedRegion	noAlignedRegion	noAlignedRegion	noAlignedRegion	noAlignedRegion	c	c	g	c_	g	a	a	g	c	c	c	c	c	t	c	a	c	c	c	t	##	#	g	c	c	c	t	noAlignedRegion	noAlignedRegion	noAlignedRegion	noAlignedRegion	noAlignedRegion	noAlignedRegion	noAlignedRegion	noAlignedRegion	c	t	c	c	c	t	c
	Zebra mbuna	0	noAlignedRegion	noAlignedRegion	noAlignedRegion	noAlignedRegion	noAlignedRegion	c	c	g	c_	g	a	a	g	c	c	c	c	c	t	c	a	c	c	c	t	##	#	g	c	c	c	t	noAlignedRegion	noAlignedRegion	noAlignedRegion	noAlignedRegion	noAlignedRegion	noAlignedRegion	noAlignedRegion	noAlignedRegion	c	t	c	c	c	t	c
	Pundamilia nyererei	0	noAlignedRegion	noAlignedRegion	noAlignedRegion	noAlignedRegion	noAlignedRegion	c	c	g	c_	g	a	a	g	c	c	c	c	c	t	c	a	c	c	c	t	##	#	g	c	c	c	t	noAlignedRegion	noAlignedRegion	noAlignedRegion	noAlignedRegion	noAlignedRegion	noAlignedRegion	noAlignedRegion	noAlignedRegion	c	t	c	c	c	t	c
	Medaka	0	noAlignedRegion	noAlignedRegion	noAlignedRegion	noAlignedRegion	noAlignedRegion	noAlignedRegion	noAlignedRegion	g	__	g	a	a	t	c	c	c	t	#	t	c	a	c	c	t	t	noAlignedRegion	noAlignedRegion	noAlignedRegion	noAlignedRegion	noAlignedRegion	noAlignedRegion	noAlignedRegion	noAlignedRegion	noAlignedRegion	noAlignedRegion	noAlignedRegion	noAlignedRegion	noAlignedRegion	noAlignedRegion	noAlignedRegion	noAlignedRegion	noAlignedRegion	noAlignedRegion	noAlignedRegion	noAlignedRegion	noAlignedRegion	c
	Southern platyfish	0	noAlignedRegion	noAlignedRegion	noAlignedRegion	noAlignedRegion	noAlignedRegion	noAlignedRegion	noAlignedRegion	g	c_	g	a	a	g	c	c	c	c	c	t	c	a	c	c	c	c	##	#	g	c	c	c	t	noAlignedRegion	noAlignedRegion	noAlignedRegion	noAlignedRegion	noAlignedRegion	noAlignedRegion	noAlignedRegion	noAlignedRegion	noAlignedRegion	noAlignedRegion	noAlignedRegion	noAlignedRegion	noAlignedRegion	noAlignedRegion	c
	Stickleback	2	noAlignedRegion	noAlignedRegion	noAlignedRegion	noAlignedRegion	noAlignedRegion	noAlignedRegion	noAlignedRegion	g	c_	#	#	a	g	c	c	c	t	#	t	c	a	c	c	c	t	noAlignedRegion	noAlignedRegion	noAlignedRegion	noAlignedRegion	noAlignedRegion	noAlignedRegion	noAlignedRegion	noAlignedRegion	noAlignedRegion	noAlignedRegion	noAlignedRegion	noAlignedRegion	noAlignedRegion	noAlignedRegion	noAlignedRegion	noAlignedRegion	noAlignedRegion	noAlignedRegion	noAlignedRegion	noAlignedRegion	noAlignedRegion	c
	Atlantic cod	0	noAlignedRegion	noAlignedRegion	noAlignedRegion	noAlignedRegion	noAlignedRegion	noAlignedRegion	noAlignedRegion	g	c_	g	a	a	g	c	c	c	g	c	g	c	c	c	c	#	#	##	#	g	c	c	c	t	noAlignedRegion	noAlignedRegion	noAlignedRegion	noAlignedRegion	noAlignedRegion	noAlignedRegion	noAlignedRegion	noAlignedRegion	noAlignedRegion	noAlignedRegion	noAlignedRegion	noAlignedRegion	noAlignedRegion	noAlignedRegion	noAlignedRegion
	Zebrafish	1	noAlignedRegion	noAlignedRegion	noAlignedRegion	noAlignedRegion	noAlignedRegion	noAlignedRegion	noAlignedRegion	g	c_	g	a	a	g	c	c	c	g	c	g	t	a	c	c	t	t	##	#	g	c	c	c	t	noAlignedRegion	noAlignedRegion	noAlignedRegion	noAlignedRegion	noAlignedRegion	noAlignedRegion	noAlignedRegion	noAlignedRegion	noAlignedRegion	noAlignedRegion	noAlignedRegion	noAlignedRegion	noAlignedRegion	noAlignedRegion	c
	Mexican tetra (cavefish)	0	noAlignedRegion	noAlignedRegion	noAlignedRegion	noAlignedRegion	noAlignedRegion	noAlignedRegion	c	g	c_	t	a	#	#	#	#	#	#	c	#	#	a	c	c	t	g	noAlignedRegion	noAlignedRegion	noAlignedRegion	noAlignedRegion	noAlignedRegion	noAlignedRegion	noAlignedRegion	noAlignedRegion	noAlignedRegion	noAlignedRegion	noAlignedRegion	noAlignedRegion	noAlignedRegion	noAlignedRegion	noAlignedRegion	noAlignedRegion	noAlignedRegion	c	c	c	t	c
	Spotted gar	2	#	#	#	#	#	c	c	g	c_	t	a	a	g	c	c	#	#	c	g	t	a	c	c	#	#	noAlignedRegion	noAlignedRegion	noAlignedRegion	noAlignedRegion	noAlignedRegion	noAlignedRegion	noAlignedRegion	#	#	#	#	##	#	#	#	c	t	c	c	c	t	c
	Lamprey	0	noAlignedRegion	noAlignedRegion	noAlignedRegion	noAlignedRegion	noAlignedRegion	noAlignedRegion	noAlignedRegion	noAlignedRegion	noAlignedRegion	noAlignedRegion	noAlignedRegion	noAlignedRegion	noAlignedRegion	noAlignedRegion	noAlignedRegion	noAlignedRegion	noAlignedRegion	noAlignedRegion	noAlignedRegion	noAlignedRegion	noAlignedRegion	noAlignedRegion	noAlignedRegion	noAlignedRegion	noAlignedRegion	noAlignedRegion	noAlignedRegion	noAlignedRegion	noAlignedRegion	noAlignedRegion	noAlignedRegion	noAlignedRegion	noAlignedRegion	noAlignedRegion	noAlignedRegion	noAlignedRegion	noAlignedRegion	noAlignedRegion	noAlignedRegion	noAlignedRegion	noAlignedRegion	noAlignedRegion	noAlignedRegion	noAlignedRegion	noAlignedRegion	noAlignedRegion	noAlignedRegion
[truncated: 139 more columns]

## Sheet: CHEK2
Order	Vertebrates	Position	chr22:g.29083962G>A	chr22:g.29085137G>A	chr22:g.29090019C>T	chr22:g.29091175G>A	chr22:g.29091697C>G	chr22:g.29091725C>T	chr22:g.29095873C>A	chr22:g.29099499A>T	chr22:g.29099507A>C	chr22:g.29099549G>T	chr22:g.29105993C>G	chr22:g.29106048C>T	chr22:g.29107932T>A	chr22:g.29108007T>C	chr22:g.29115382C>A	chr22:g.29115441G>A	chr22:g.29121089G>C	chr22:g.29121229A>G	chr22:g.29121230C>A	chr22:g.29121326T>C	chr22:g.29121333C>T	chr22:g.29130389A>T	chr22:g.29130390C>T	chr22:g.29130431C>T	chr22:g.29130478G>A	chr22:g.29130505G>A	chr22:g.29130604G>A	chr22:g.29130625G>A	chr22:g.29130652G>A	chr22:g.29083976T>G	chr22:g.29085155C>A	chr22:g.29085204C>T	chr22:g.29085205T>C	chr22:g.29090018A>G	chr22:g.29090019C>A	chr22:g.29090019C>G	chr22:g.29090060C>A	chr22:g.29090106C>G	chr22:g.29090106C>T	chr22:g.29090107T>C	chr22:g.29091113A>G	chr22:g.29091113A>T	chr22:g.29091114C>G	chr22:g.29091114C>T	chr22:g.29091231C>A	chr22:g.29091231C>T	chr22:g.29091696A>G
		HGVSc	c.1555C>T	c.1528C>T	c.1461+1G>A	c.1315C>T	c.1259+1G>C	c.1232G>A	c.961G>T	c.902T>A	c.894T>G	c.852C>A	c.846+1G>C	c.793-1G>A	c.757A>T	c.684-2A>G	c.683+1G>T	c.625C>T	c.468C>G	c.444+2T>C	c.444+1G>T	c.349A>G	c.342G>A	c.319+2T>A	c.319+1G>A	c.279G>A	c.232C>T	c.205C>T	c.106C>T	c.85C>T	c.58C>T	c.1543-2A>C	c.1510G>T	c.1462-1G>A	c.1462-2A>G	c.1461+2T>C	c.1461+1G>T	c.1461+1G>C	c.1421G>T	c.1376-1G>C	c.1376-1G>A	c.1376-2A>G	c.1375+2T>C	c.1375+2T>A	c.1375+1G>C	c.1375+1G>A	c.1260-1G>T	c.1260-1G>A	c.1259+2T>C
		HGVSp	p.(Arg519*)	p.(Gln510*)	p.(Asp488Argfs*2)	p.(Gln439*)	p.(Leu421Profs*2)	p.(Trp411*)	p.(Glu321*)	p.(Leu301*)	p.(Tyr298*)	p.(Cys284*)	p.(Cys284Leufs*6)	p.(Asp265Argfs*7)	p.(Lys253*)	p.(=)	p.(Gly229Trpfs*16)	p.(Gln209*)	p.(Tyr156*)	p.(=)	p.(Glu149*)	p.(Arg117Gly)	p.(Trp114*)	p.(=)	p.(Cys108Metfs*4)	p.(Trp93*)	p.(Gln78*)	p.(Gln69*)	p.(Gln36*)	p.(Gln29*)	p.(Gln20*)	p.(=)	p.(Glu504*)	p.(Asp488Argfs*2)	p.(=)	p.(=)	p.(Asp488*)	p.(Asp488Argfs*2)	p.(Arg474Leu)	p.(Leu460Serfs*30)	p.(Ala459Aspfs*31)	p.(=)	p.(=)	p.(=)	p.(Leu460Serfs*30)	p.(Ala459Aspfs*31)	p.(Leu421Profs*2)	p.(Cys420*)	p.(=)
		Number of shared variants	0	2	0	0	0	0	0	0	0	0	0	0	0	0	0	0	0	0	0	0	1	0	0	0	0	0	0	0	0	0	0	0	0	0	0	0	0	0	0	0	0	0	0	0	0	0	0
Primate	Human	0	g	g	c	g	c	c	c	a	a	g	c	c	t	t_	c	g	g	a	c	t	c	a	c	c	g	g	g	g	g	t	c	c	t	a	c	c	c	c_____	c_____	t	a	a	c	c	c___	c___	a
	Chimp	0	g	g	c	g	c	c	c	a	a	g	c	c	t	t_	c	g	g	a	c	t	c	a	c	c	g	g	g	g	g	t	c	c	t	a	c	c	c	c_____	c_____	t	a	a	c	c	c___	c___	a
	Gorilla	0	N	#	c	g	c	c	c	a	a	g	c	c	t	t_	c	g	g	a	c	t	c	a	c	c	g	g	g	g	g	N	#	#	#	a	c	c	c	c_____	c_____	t	a	a	c	c	c___	c___	a
	Orangutan	0	g	g	c	g	c	c	c	#	#	#	c	c	t	t_	c	g	g	a	c	t	c	a	c	c	g	g	g	g	g	t	c	c	t	a	c	c	c	c_____	c_____	t	a	a	c	c	c___	c___	a
	Gibbon	0	N	N	c	g	c	c	c	a	a	g	c	c	t	t_	c	g	g	a	c	t	c	a	c	c	g	g	g	g	g	N	N	N	N	a	c	c	c	c_____	c_____	t	a	a	c	c	c___	c___	a
	Rhesus	0	g	g	c	g	c	c	c	a	a	g	c	c	t	t_	c	g	g	a	c	t	c	a	c	c	g	g	g	g	g	t	c	c	t	a	c	c	c	c_____	c_____	t	a	a	c	c	c___	c___	a
	Crab-eating macaque	0	g	g	c	g	c	c	c	a	a	g	c	c	t	t_	c	g	g	a	c	t	c	a	c	c	g	g	g	g	g	t	c	c	t	a	c	c	c	c_____	c_____	t	a	a	c	c	c___	c___	a
	Baboon	0	g	g	c	g	c	c	c	a	a	g	c	c	t	t_	c	g	g	a	c	t	c	a	c	c	g	g	g	g	g	t	c	c	t	a	c	c	c	c_____	c_____	t	a	a	c	c	c___	c___	a
	Green monkey	0	g	g	c	g	c	c	c	a	a	g	c	c	t	t_	c	g	g	a	c	t	c	a	c	c	g	g	g	g	g	t	c	c	t	a	c	c	c	c_____	c_____	t	a	a	c	c	c___	c___	a
	Marmoset	0	g	g	c	g	c	c	c	a	a	g	c	c	t	t_	c	g	g	a	c	t	c	a	c	c	g	g	g	g	g	t	c	c	t	a	c	c	c	c_____	c_____	t	a	a	c	c	c___	c___	a
	Squirrel monkey	0	g	g	c	g	c	c	c	a	a	g	c	c	t	t_	c	g	g	a	c	t	c	#	#	#	#	#	#	#	#	t	c	c	t	a	c	c	c	c_____	c_____	t	a	a	c	c	c___	c___	a
	Bushbaby	0	g	_	c	g	c	c	#	a	a	g	c	c	t	t_	c	g	g	a	c	t	c	a	c	c	g	g	g	g	g	t	t	c	t	a	c	c	c	c_____	c_____	t	a	a	c	c	c___	c___	a
Euarchontoglires	Chinese tree shrew	0	g	g	c	g	c	c	c	a	g	g	c	c	t	t_	c	g	g	a	c	t	c	a	c	c	g	g	g	g	g	t	t	c	t	a	c	c	c	c_____	c_____	t	a	a	c	c	c___	c___	a
	Squirrel	1	g	g	c	g	c	c	c	a	g	g	c	c	t	t_	c	g	g	a	c	t	c	a	c	c	g	g	g	g	g	t	t	c	t	a	c	c	c	c_____	c_____	t	a	a	c	c	c___	c___	a
	Lesser Egyptian jerboa	0	g	g	c	g	c	c	c	noAlignedRegion	noAlignedRegion	noAlignedRegion	noAlignedRegion	noAlignedRegion	noAlignedRegion	noAlignedRegion	noAlignedRegion	noAlignedRegion	noAlignedRegion	noAlignedRegion	noAlignedRegion	noAlignedRegion	noAlignedRegion	noAlignedRegion	noAlignedRegion	noAlignedRegion	noAlignedRegion	noAlignedRegion	noAlignedRegion	noAlignedRegion	noAlignedRegion	t	t	c	t	a	c	c	c	c_____	c_____	t	a	a	c	c	c___	c___	a
	Prairie vole	0	#	g	c	g	c	c	c	a	g	g	c	c	t	t_	c	g	g	a	c	t	c	a	c	c	g	g	g	g	t	#	t	c	t	a	c	c	c	c_____	c_____	t	a	a	c	c	c___	c___	a
	Chinese hamster	0	g	g	c	g	c	c	c	a	g	g	c	c	t	t_	c	g	g	a	c	t	c	a	c	c	g	g	g	g	g	t	t	c	t	a	c	c	c	c_____	c_____	t	a	a	c	c	c___	c___	a
	Golden hamster	0	g	g	c	g	c	c	c	a	g	g	c	c	t	t_	c	g	g	a	c	t	c	a	c	c	g	g	g	g	g	t	t	c	t	a	c	c	c	c_____	c_____	t	a	a	c	c	c___	c___	a
	Mouse	1	g	c	c	g	c	c	c	a	g	g	c	c	t	t_	c	g	g	a	c	t	c	a	c	c	g	g	g	g	g	t	t	c	t	a	c	c	c	c_____	c_____	t	a	a	c	c	c___	c___	a
	Rat	1	g	g	c	g	c	c	c	a	g	g	c	c	t	t_	c	g	g	a	c	t	c	a	c	c	g	g	g	g	g	t	t	c	t	a	c	c	c	ctgaag	ctgaag	t	a	a	c	c	c___	c___	a
	Naked mole-rat	0	g	g	c	g	c	c	c	a	g	a	c	c	t	t_	c	g	g	a	c	t	c	a	c	c	g	g	g	g	g	t	t	c	t	a	c	c	c	c_____	c_____	t	a	a	c	c	c___	c___	a
	Guinea pig	0	g	g	c	g	c	c	c	a	g	a	c	c	t	t_	c	g	g	a	c	t	c	a	c	c	g	g	g	g	g	t	t	c	t	a	c	c	c	c_____	c_____	t	a	a	c	c	c___	c___	a
	Chinchilla	0	g	g	c	g	c	c	c	a	g	a	c	c	t	t_	c	g	g	a	c	t	c	a	c	c	g	g	g	g	g	t	t	c	t	a	c	c	c	c_____	c_____	t	a	a	c	c	c___	c___	a
	Brush-tailed rat	0	t	g	c	g	c	c	c	a	g	a	c	c	t	t_	c	g	g	a	c	t	c	a	c	c	g	g	g	t	g	t	t	c	t	a	c	c	c	c_____	c_____	t	a	a	c	c	c___	c___	a
	Rabbit	0	g	g	c	g	c	c	c	a	a	g	c	c	t	t_	c	g	g	a	c	t	c	a	c	c	g	g	g	g	g	t	t	c	t	a	c	c	c	c_____	c_____	t	a	a	c	c	c___	c___	a
	Pika	0	g	g	c	g	c	c	c	a	a	g	c	c	t	t_	c	g	_	_	_	_	_	a	c	c	g	g	g	g	_	t	t	c	t	a	c	c	c	c_____	c_____	t	a	a	c	c	c___	c___	a
Laurasiatheria	Pig	0	noAlignedRegion	noAlignedRegion	noAlignedRegion	noAlignedRegion	noAlignedRegion	noAlignedRegion	noAlignedRegion	noAlignedRegion	noAlignedRegion	noAlignedRegion	noAlignedRegion	noAlignedRegion	noAlignedRegion	noAlignedRegion	noAlignedRegion	noAlignedRegion	noAlignedRegion	noAlignedRegion	noAlignedRegion	noAlignedRegion	noAlignedRegion	noAlignedRegion	noAlignedRegion	noAlignedRegion	noAlignedRegion	noAlignedRegion	noAlignedRegion	noAlignedRegion	noAlignedRegion	noAlignedRegion	noAlignedRegion	noAlignedRegion	noAlignedRegion	noAlignedRegion	noAlignedRegion	noAlignedRegion	noAlignedRegion	noAlignedRegion	noAlignedRegion	noAlignedRegion	noAlignedRegion	noAlignedRegion	noAlignedRegion	noAlignedRegion	noAlignedRegion	noAlignedRegion	noAlignedRegion
	Alpaca	0	g	g	c	g	c	c	c	a	g	a	c	c	t	t_	c	g	g	a	c	t	c	a	c	c	g	g	g	g	g	t	t	c	t	a	c	c	c	c_____	c_____	t	a	a	c	c	c___	c___	a
	Bactrian camel	0	g	g	c	g	c	c	c	a	g	a	c	c	t	t_	c	g	g	a	c	t	c	a	c	c	g	g	g	g	g	t	t	c	t	a	c	c	c	c_____	c_____	t	a	a	c	c	c___	c___	a
	Dolphin	0	g	g	c	g	c	c	c	a	a	a	c	c	t	t_	c	g	g	a	c	t	c	a	c	c	g	g	g	g	g	t	t	c	t	a	c	c	c	c_____	c_____	t	a	a	c	c	c___	c___	a
	Killer whale	0	g	g	c	g	c	c	c	a	a	a	c	c	t	t_	c	g	g	a	c	t	c	a	c	c	g	g	g	g	g	t	t	c	t	a	c	c	c	c_____	c_____	t	a	a	c	c	c___	c___	a
	Tibetan antelope	0	g	g	c	g	c	c	c	a	a	a	c	c	t	ta	c	g	g	a	c	t	c	a	c	c	g	g	g	g	g	t	t	c	t	a	c	c	c	c_____	c_____	t	a	a	c	c	c___	c___	a
	Cow	0	g	g	c	g	c	c	c	a	a	a	c	c	t	ta	c	g	g	a	c	t	c	a	c	c	g	g	g	g	g	t	t	c	t	a	c	c	c	c_____	c_____	t	a	a	c	c	c___	c___	a
	Sheep	0	g	g	c	g	c	c	c	a	a	a	c	c	t	ta	c	g	g	a	c	t	c	a	c	c	g	g	g	g	g	t	t	c	t	a	c	c	c	c_____	c_____	t	a	a	c	c	c___	c___	a
	Domestic goat	0	g	g	c	g	c	c	c	a	a	a	c	c	t	ta	c	g	g	a	c	t	c	a	c	c	g	g	g	g	g	t	t	c	t	a	c	c	c	c_____	c_____	t	a	a	c	c	c___	c___	a
	Horse	0	g	c	c	g	c	c	c	a	a	a	c	c	t	t_	c	g	g	a	c	t	c	a	c	c	g	g	g	g	g	t	t	c	t	a	c	c	c	c_____	c_____	t	a	a	c	c	c___	c___	a
	White rhinoceros	0	g	c	c	g	c	c	c	a	a	a	c	c	t	t_	c	g	g	a	c	t	c	a	c	c	g	g	g	g	g	t	t	c	t	a	c	c	c	c_____	c_____	t	a	a	c	c	c___	c___	a
	Cat	0	g	g	c	g	c	c	c	a	a	a	c	c	t	t_	c	g	g	a	c	t	c	a	c	c	g	g	g	g	g	t	t	c	t	a	c	c	c	c_____	c_____	t	a	a	c	c	c___	c___	a
	Dog	0	g	g	c	g	c	c	c	a	a	a	c	c	t	t_	c	g	g	a	c	t	c	a	c	c	g	g	g	g	g	t	t	c	t	a	c	c	c	c_____	c_____	t	a	a	c	c	c___	c___	a
	Ferret	0	g	g	c	g	c	c	c	a	g	a	c	c	t	t_	c	g	g	a	c	t	c	a	c	c	g	g	g	g	g	t	t	c	t	a	c	c	c	c_____	c_____	t	a	a	c	c	c___	c___	a
	Panda	0	g	g	c	g	c	c	c	a	a	a	c	c	t	t_	c	g	g	a	c	t	c	a	c	c	g	g	g	g	g	t	t	c	t	a	c	c	c	c_____	c_____	t	a	a	c	c	c___	c___	a
	Pacific walrus	1	g	g	c	g	c	c	c	a	a	a	c	c	t	t_	c	g	g	a	c	t	c	a	c	c	g	g	g	g	g	t	t	c	t	a	c	c	c	c_____	c_____	t	a	a	c	c	c___	c___	a
	Weddell seal	1	g	g	c	g	c	c	c	a	a	a	c	c	t	t_	c	g	g	a	c	t	c	a	c	c	g	g	g	g	g	t	t	c	t	a	c	c	c	c_____	c_____	t	a	a	c	c	c___	c___	a
	Black flying-fox	0	g	g	c	g	c	c	c	a	a	a	c	c	t	t_	c	g	g	a	c	t	c	a	c	c	g	g	g	g	g	t	t	c	t	a	c	c	c	c_____	c_____	t	a	a	c	c	c___	c___	a
	Megabat	0	g	g	c	g	c	c	c	a	a	a	c	c	t	NN	c	g	g	a	c	t	c	a	c	c	g	g	g	g	g	t	t	c	t	a	c	c	c	c_____	c_____	t	a	a	c	c	c___	c___	a
	Big brown bat	0	g	g	#	g	c	c	#	a	a	a	c	c	t	t_	c	g	g	a	c	g	c	a	c	c	g	g	g	g	g	t	t	c	t	#	#	#	#	######	######	#	a	a	c	c	c___	c___	a
	David's myotis (bat)	0	g	g	c	g	c	c	c	a	a	a	c	c	t	t_	c	g	g	a	c	t	c	a	c	c	g	g	g	g	g	t	t	c	t	a	c	c	c	c_____	c_____	t	a	a	c	c	c___	c___	a
	Little brown bat	0	g	g	c	g	c	c	c	a	a	a	c	c	t	t_	c	g	g	a	c	t	c	a	c	c	g	g	g	g	g	t	t	c	t	a	c	c	c	c_____	c_____	t	a	a	c	c	c___	c___	a
	Hedgehog	0	g	g	c	g	c	c	c	a	g	g	c	c	t	t_	c	g	#	a	c	t	c	a	c	c	g	g	g	_	_	t	t	c	t	a	c	c	c	c_____	c_____	t	a	a	c	c	c___	c___	a
	Shrew	2	g	g	c	g	c	c	c	a	g	a	c	c	t	t_	c	g	g	a	c	t	c	a	c	c	g	g	g	g	g	t	t	c	t	a	c	c	c	c_____	c_____	t	a	a	c	c	c___	c___	a
	Star-nosed mole	0	g	g	c	g	c	c	c	a	g	a	c	c	t	t_	c	g	g	a	c	t	c	a	c	c	g	g	g	g	g	t	t	c	t	a	c	c	c	c_____	c_____	t	a	a	c	c	c___	c___	a
Afrotheria	Elephant	1	g	g	c	g	c	c	c	a	a	g	c	c	t	t_	c	g	g	a	c	t	c	a	c	c	g	g	g	g	g	t	t	c	t	a	c	c	c	c_____	c_____	t	a	a	c	c	c___	c___	a
	Cape elephant shrew	0	g	g	c	g	c	c	c	a	g	g	c	c	t	t_	c	g	g	a	c	t	c	a	c	c	g	g	g	g	g	t	t	c	t	a	c	c	c	c_____	c_____	t	a	a	c	c	c___	c___	a
	Manatee	1	g	g	c	g	c	c	c	a	a	g	c	c	t	t_	c	g	g	a	c	t	c	a	c	c	g	g	g	g	g	t	t	c	t	a	c	c	c	c_____	c_____	t	a	a	c	c	c___	c___	a
	Cape golden mole	0	g	g	c	g	c	c	c	a	a	g	c	c	t	t_	c	g	g	a	c	t	c	a	c	c	g	g	g	g	g	t	t	c	t	a	c	c	c	c_____	c_____	t	a	a	c	c	c___	c___	a
	Tenrec	0	g	g	#	g	c	c	c	a	a	g	c	c	t	t_	c	g	a	a	c	t	c	a	c	c	g	g	g	g	g	t	g	c	t	#	#	#	#	######	######	#	a	a	c	c	c___	c___	a
	Aardvark	1	g	g	c	g	c	c	c	a	a	g	c	c	t	t_	c	g	g	a	c	g	c	a	c	c	g	g	g	g	g	t	t	c	t	a	c	c	c	c_____	c_____	t	a	a	c	c	c___	c___	a
Mammal	Armadillo	0	g	g	c	g	c	c	c	a	g	g	c	c	t	t_	c	g	g	a	c	t	c	a	c	c	g	g	g	g	_	t	t	c	t	a	c	c	c	c_____	c_____	t	a	a	c	c	c___	c___	a
	Opossum	0	g	g	c	g	c	c	c	a	a	a	c	c	t	t_	c	g	a	a	c	t	c	a	c	c	c	g	_	_	g	t	t	c	t	a	c	c	c	c_____	c_____	t	a	a	c	c	c___	c___	a
	Tasmanian devil	1	#	a	c	g	c	c	c	a	a	g	c	c	t	t_	c	g	g	a	c	t	c	a	c	c	g	g	g	_	g	#	t	c	t	a	c	c	c	c_____	c_____	t	a	a	c	c	c___	c___	a
	Wallaby	1	t	a	c	g	c	c	c	a	a	a	c	c	t	t_	c	g	g	a	c	g	c	#	#	#	#	#	#	#	#	t	t	c	t	a	c	c	c	c_____	c_____	t	a	a	c	c	c___	c___	a
	Platypus	1	t	g	c	g	c	c	c	a	a	g	c	c	t	t_	c	g	g	a	c	t	c	a	c	c	g	g	g	g	_	t	c	c	t	a	c	c	c	c_____	c_____	t	a	a	c	c	c___	c___	a
Aves	Rock pigeon	1	#	g	c	g	c	c	c	a	g	g	#	#	#	##	#	#	#	#	#	#	#	#	#	#	#	#	#	#	#	#	c	c	t	a	c	c	c	c_____	c_____	t	a	a	c	c	c___	c___	a
	Saker falcon	1	#	#	c	g	c	c	c	a	g	a	#	#	#	##	#	#	#	#	#	#	#	#	#	#	#	#	#	#	#	#	#	#	#	a	c	c	c	c_____	c_____	t	a	a	c	c	c___	c___	a
	Peregrine falcon	1	#	#	c	g	c	c	c	a	g	a	#	#	#	##	#	#	#	#	#	#	#	#	#	#	#	#	#	#	#	#	#	#	#	a	c	c	c	c_____	c_____	t	a	a	c	c	c___	c___	a
	Collared flycatcher	1	#	#	c	g	c	c	c	a	g	a	#	#	#	##	#	#	#	#	#	#	#	#	#	#	#	#	#	#	#	#	#	#	#	a	c	c	c	c_____	c_____	t	a	a	c	c	c___	c___	a
	White-throated sparrow	0	#	#	c	g	c	c	c	a	g	g	#	#	#	##	#	#	#	#	#	#	#	#	#	#	#	#	#	#	#	#	#	#	#	a	c	c	c	c_____	c_____	t	a	a	c	c	c___	c___	a
	Medium ground finch	0	#	#	c	g	c	c	c	a	g	g	#	#	#	##	#	#	#	#	#	#	#	#	#	#	#	#	#	#	#	#	#	#	#	a	c	c	c	c_____	c_____	t	a	a	c	c	c___	c___	a
	Zebra finch	2	#	#	c	g	c	c	c	a	g	g	c	c	t	t_	c	g	a	a	c	t	c	a	c	c	g	g	g	_	_	#	#	#	#	a	c	c	c	c_____	c_____	t	a	a	c	c	c___	c___	a
	Tibetan ground jay	1	#	#	c	g	c	c	c	a	g	g	#	#	#	##	#	#	#	#	#	#	#	#	#	#	#	#	#	#	#	#	#	#	#	a	c	c	c	c_____	c_____	t	a	a	c	c	c___	c___	a
	Budgerigar	1	#	g	c	#	c	c	c	a	g	g	#	#	#	##	#	#	#	#	#	#	#	#	#	#	#	#	#	#	#	#	c	c	t	a	c	c	c	c_____	c_____	t	#	#	#	#	####	####	a
	Parrot	3	noAlignedRegion	g	c	g	c	c	c	a	g	g	#	#	#	##	c	g	a	a	c	t	c	a	c	c	g	g	g	_	_	noAlignedRegion	c	c	t	a	c	c	c	c_____	c_____	t	a	a	c	c	c___	c___	a
	Scarlet macaw	1	noAlignedRegion	g	c	g	c	c	c	a	g	g	noAlignedRegion	noAlignedRegion	noAlignedRegion	noAlignedRegion	noAlignedRegion	noAlignedRegion	noAlignedRegion	noAlignedRegion	noAlignedRegion	noAlignedRegion	noAlignedRegion	noAlignedRegion	noAlignedRegion	noAlignedRegion	noAlignedRegion	noAlignedRegion	noAlignedRegion	noAlignedRegion	noAlignedRegion	noAlignedRegion	c	c	t	a	c	c	c	c_____	c_____	t	a	a	c	c	c___	c___	a
	Mallard duck	2	#	g	c	g	c	c	c	a	g	g	#	#	#	##	c	g	a	a	c	t	c	a	c	c	g	g	g	_	_	#	c	c	t	a	c	c	c	c_____	c_____	t	a	a	c	c	c___	c___	a
	Chicken	4	#	#	c	g	c	c	c	a	g	g	#	#	#	##	c	g	g	a	c	t	c	a	c	c	g	g	g	_	_	#	#	#	#	a	c	c	c	c_____	c_____	t	a	a	c	c	c___	c___	a
	Turkey	3	#	#	c	g	c	c	c	a	g	g	c	c	t	t_	c	g	g	a	c	t	c	#	#	#	#	#	#	#	#	#	c	c	t	a	c	c	c	c_____	c_____	t	a	a	c	c	c___	c___	a
Sarcopterygii	American alligator	2	t	#	c	g	c	c	c	a	g	g	c	c	t	t_	c	g	g	a	c	t	c	a	c	c	g	g	g	#	#	t	#	#	#	a	c	c	c	c_____	c_____	t	a	a	c	c	c___	c___	a
	Green seaturtle	1	#	g	c	g	c	c	c	a	a	g	c	c	t	t_	c	g	a	a	c	t	c	a	c	c	g	g	g	_	_	#	c	c	t	a	c	c	c	c_____	c_____	t	a	a	c	c	c___	c___	a
	Painted turtle	1	#	g	c	g	c	c	c	a	a	g	#	#	t	t_	c	g	a	a	c	t	c	a	c	c	g	g	g	_	_	#	c	c	t	a	c	c	c	c_____	c_____	t	a	a	c	c	c___	c___	a
	Chinese softshell turtle	0	#	#	c	g	c	c	c	a	a	g	c	c	t	t_	c	g	a	a	c	t	c	a	c	c	g	g	g	_	_	#	#	#	#	a	c	c	c	c_____	c_____	t	a	a	c	c	c___	c___	a
	Spiny softshell turtle	0	noAlignedRegion	noAlignedRegion	noAlignedRegion	g	c	c	c	a	a	g	c	c	t	t_	c	g	a	a	c	t	c	a	c	c	g	g	g	_	_	noAlignedRegion	noAlignedRegion	noAlignedRegion	noAlignedRegion	noAlignedRegion	noAlignedRegion	noAlignedRegion	noAlignedRegion	noAlignedRegion	noAlignedRegion	noAlignedRegion	a	a	c	c	c___	c___	a
	Lizard	0	noAlignedRegion	noAlignedRegion	noAlignedRegion	noAlignedRegion	noAlignedRegion	noAlignedRegion	noAlignedRegion	noAlignedRegion	noAlignedRegion	noAlignedRegion	noAlignedRegion	noAlignedRegion	noAlignedRegion	noAlignedRegion	noAlignedRegion	noAlignedRegion	noAlignedRegion	noAlignedRegion	noAlignedRegion	noAlignedRegion	noAlignedRegion	noAlignedRegion	noAlignedRegion	noAlignedRegion	noAlignedRegion	noAlignedRegion	noAlignedRegion	noAlignedRegion	noAlignedRegion	noAlignedRegion	noAlignedRegion	noAlignedRegion	noAlignedRegion	noAlignedRegion	noAlignedRegion	noAlignedRegion	noAlignedRegion	noAlignedRegion	noAlignedRegion	noAlignedRegion	noAlignedRegion	noAlignedRegion	noAlignedRegion	noAlignedRegion	noAlignedRegion	noAlignedRegion	noAlignedRegion
	X. tropicalis	2	#	#	c	g	c	c	c	a	g	g	c	c	#	##	c	g	a	a	c	t	t	a	c	c	g	g	_	_	_	#	#	#	#	a	c	c	c	c_____	c_____	t	a	a	c	c	c___	c___	a
	Coelacanth	0	noAlignedRegion	noAlignedRegion	noAlignedRegion	noAlignedRegion	c	c	c	a	a	a	c	c	t	t_	c	g	a	a	c	t	c	a	c	c	t	g	g	#	#	noAlignedRegion	noAlignedRegion	noAlignedRegion	noAlignedRegion	noAlignedRegion	noAlignedRegion	noAlignedRegion	noAlignedRegion	noAlignedRegion	noAlignedRegion	noAlignedRegion	noAlignedRegion	noAlignedRegion	noAlignedRegion	noAlignedRegion	noAlignedRegion	noAlignedRegion	a
Fish	Tetraodon	1	noAlignedRegion	noAlignedRegion	noAlignedRegion	g	c	c	noAlignedRegion	noAlignedRegion	noAlignedRegion	noAlignedRegion	noAlignedRegion	noAlignedRegion	noAlignedRegion	noAlignedRegion	noAlignedRegion	noAlignedRegion	noAlignedRegion	noAlignedRegion	noAlignedRegion	noAlignedRegion	noAlignedRegion	noAlignedRegion	noAlignedRegion	noAlignedRegion	noAlignedRegion	noAlignedRegion	noAlignedRegion	noAlignedRegion	noAlignedRegion	noAlignedRegion	noAlignedRegion	noAlignedRegion	noAlignedRegion	noAlignedRegion	noAlignedRegion	noAlignedRegion	noAlignedRegion	noAlignedRegion	noAlignedRegion	noAlignedRegion	a	a	c	c	ct__	ct__	a
	Fugu	1	noAlignedRegion	noAlignedRegion	noAlignedRegion	g	c	c	noAlignedRegion	noAlignedRegion	noAlignedRegion	noAlignedRegion	noAlignedRegion	noAlignedRegion	noAlignedRegion	noAlignedRegion	noAlignedRegion	noAlignedRegion	noAlignedRegion	noAlignedRegion	noAlignedRegion	noAlignedRegion	noAlignedRegion	noAlignedRegion	noAlignedRegion	noAlignedRegion	noAlignedRegion	noAlignedRegion	noAlignedRegion	noAlignedRegion	noAlignedRegion	noAlignedRegion	noAlignedRegion	noAlignedRegion	noAlignedRegion	noAlignedRegion	noAlignedRegion	noAlignedRegion	noAlignedRegion	noAlignedRegion	noAlignedRegion	noAlignedRegion	a	a	c	c	c___	c___	a
	Yellowbelly pufferfish	0	noAlignedRegion	noAlignedRegion	noAlignedRegion	noAlignedRegion	c	c	c	noAlignedRegion	noAlignedRegion	noAlignedRegion	noAlignedRegion	noAlignedRegion	noAlignedRegion	noAlignedRegion	noAlignedRegion	noAlignedRegion	noAlignedRegion	noAlignedRegion	noAlignedRegion	noAlignedRegion	noAlignedRegion	noAlignedRegion	noAlignedRegion	noAlignedRegion	noAlignedRegion	noAlignedRegion	noAlignedRegion	noAlignedRegion	noAlignedRegion	noAlignedRegion	noAlignedRegion	noAlignedRegion	noAlignedRegion	noAlignedRegion	noAlignedRegion	noAlignedRegion	noAlignedRegion	noAlignedRegion	noAlignedRegion	noAlignedRegion	noAlignedRegion	noAlignedRegion	noAlignedRegion	noAlignedRegion	noAlignedRegion	noAlignedRegion	a
	Nile tilapia	0	noAlignedRegion	noAlignedRegion	noAlignedRegion	noAlignedRegion	noAlignedRegion	noAlignedRegion	noAlignedRegion	noAlignedRegion	noAlignedRegion	noAlignedRegion	noAlignedRegion	noAlignedRegion	noAlignedRegion	noAlignedRegion	c	g	_	a	c	g	c	noAlignedRegion	noAlignedRegion	noAlignedRegion	noAlignedRegion	noAlignedRegion	noAlignedRegion	noAlignedRegion	noAlignedRegion	noAlignedRegion	noAlignedRegion	noAlignedRegion	noAlignedRegion	noAlignedRegion	noAlignedRegion	noAlignedRegion	noAlignedRegion	noAlignedRegion	noAlignedRegion	noAlignedRegion	noAlignedRegion	noAlignedRegion	noAlignedRegion	noAlignedRegion	noAlignedRegion	noAlignedRegion	noAlignedRegion
	Princess of Burundi	0	noAlignedRegion	noAlignedRegion	noAlignedRegion	noAlignedRegion	noAlignedRegion	noAlignedRegion	noAlignedRegion	noAlignedRegion	noAlignedRegion	noAlignedRegion	noAlignedRegion	noAlignedRegion	noAlignedRegion	noAlignedRegion	noAlignedRegion	noAlignedRegion	noAlignedRegion	noAlignedRegion	noAlignedRegion	noAlignedRegion	noAlignedRegion	noAlignedRegion	noAlignedRegion	noAlignedRegion	noAlignedRegion	noAlignedRegion	noAlignedRegion	noAlignedRegion	noAlignedRegion	noAlignedRegion	noAlignedRegion	noAlignedRegion	noAlignedRegion	noAlignedRegion	noAlignedRegion	noAlignedRegion	noAlignedRegion	noAlignedRegion	noAlignedRegion	noAlignedRegion	noAlignedRegion	noAlignedRegion	noAlignedRegion	noAlignedRegion	noAlignedRegion	noAlignedRegion	noAlignedRegion
	Burton's mouthbreeder	1	noAlignedRegion	noAlignedRegion	noAlignedRegion	g	c	c	noAlignedRegion	noAlignedRegion	noAlignedRegion	noAlignedRegion	noAlignedRegion	noAlignedRegion	noAlignedRegion	noAlignedRegion	noAlignedRegion	noAlignedRegion	noAlignedRegion	noAlignedRegion	noAlignedRegion	noAlignedRegion	noAlignedRegion	noAlignedRegion	noAlignedRegion	noAlignedRegion	noAlignedRegion	noAlignedRegion	noAlignedRegion	noAlignedRegion	noAlignedRegion	noAlignedRegion	noAlignedRegion	noAlignedRegion	noAlignedRegion	noAlignedRegion	noAlignedRegion	noAlignedRegion	noAlignedRegion	noAlignedRegion	noAlignedRegion	noAlignedRegion	a	a	c	c	c___	c___	a
	Zebra mbuna	1	noAlignedRegion	noAlignedRegion	noAlignedRegion	g	c	c	noAlignedRegion	noAlignedRegion	noAlignedRegion	noAlignedRegion	noAlignedRegion	noAlignedRegion	noAlignedRegion	noAlignedRegion	noAlignedRegion	noAlignedRegion	noAlignedRegion	noAlignedRegion	noAlignedRegion	noAlignedRegion	noAlignedRegion	noAlignedRegion	noAlignedRegion	noAlignedRegion	noAlignedRegion	noAlignedRegion	noAlignedRegion	noAlignedRegion	noAlignedRegion	noAlignedRegion	noAlignedRegion	noAlignedRegion	noAlignedRegion	noAlignedRegion	noAlignedRegion	noAlignedRegion	noAlignedRegion	noAlignedRegion	noAlignedRegion	noAlignedRegion	a	a	c	c	c___	c___	a
	Pundamilia nyererei	1	noAlignedRegion	noAlignedRegion	noAlignedRegion	g	c	c	noAlignedRegion	noAlignedRegion	noAlignedRegion	noAlignedRegion	noAlignedRegion	noAlignedRegion	noAlignedRegion	noAlignedRegion	noAlignedRegion	noAlignedRegion	noAlignedRegion	noAlignedRegion	noAlignedRegion	noAlignedRegion	noAlignedRegion	noAlignedRegion	noAlignedRegion	noAlignedRegion	noAlignedRegion	noAlignedRegion	noAlignedRegion	noAlignedRegion	noAlignedRegion	noAlignedRegion	noAlignedRegion	noAlignedRegion	noAlignedRegion	noAlignedRegion	noAlignedRegion	noAlignedRegion	noAlignedRegion	noAlignedRegion	noAlignedRegion	noAlignedRegion	a	a	c	c	c___	c___	a
	Medaka	0	noAlignedRegion	noAlignedRegion	noAlignedRegion	noAlignedRegion	c	c	c	noAlignedRegion	noAlignedRegion	noAlignedRegion	noAlignedRegion	noAlignedRegion	noAlignedRegion	noAlignedRegion	noAlignedRegion	noAlignedRegion	noAlignedRegion	noAlignedRegion	noAlignedRegion	noAlignedRegion	noAlignedRegion	noAlignedRegion	noAlignedRegion	noAlignedRegion	noAlignedRegion	noAlignedRegion	noAlignedRegion	noAlignedRegion	noAlignedRegion	noAlignedRegion	noAlignedRegion	noAlignedRegion	noAlignedRegion	noAlignedRegion	noAlignedRegion	noAlignedRegion	noAlignedRegion	noAlignedRegion	noAlignedRegion	noAlignedRegion	noAlignedRegion	noAlignedRegion	noAlignedRegion	noAlignedRegion	noAlignedRegion	noAlignedRegion	a
	Southern platyfish	1	noAlignedRegion	noAlignedRegion	noAlignedRegion	g	c	c	c	noAlignedRegion	noAlignedRegion	noAlignedRegion	noAlignedRegion	noAlignedRegion	noAlignedRegion	noAlignedRegion	noAlignedRegion	noAlignedRegion	noAlignedRegion	noAlignedRegion	noAlignedRegion	noAlignedRegion	noAlignedRegion	noAlignedRegion	noAlignedRegion	noAlignedRegion	noAlignedRegion	noAlignedRegion	noAlignedRegion	noAlignedRegion	noAlignedRegion	noAlignedRegion	noAlignedRegion	noAlignedRegion	noAlignedRegion	noAlignedRegion	noAlignedRegion	noAlignedRegion	noAlignedRegion	noAlignedRegion	noAlignedRegion	noAlignedRegion	a	a	c	c	c_t_	c_t_	a
	Stickleback	0	noAlignedRegion	noAlignedRegion	noAlignedRegion	noAlignedRegion	noAlignedRegion	noAlignedRegion	noAlignedRegion	noAlignedRegion	noAlignedRegion	noAlignedRegion	noAlignedRegion	noAlignedRegion	noAlignedRegion	noAlignedRegion	noAlignedRegion	noAlignedRegion	noAlignedRegion	noAlignedRegion	noAlignedRegion	noAlignedRegion	noAlignedRegion	noAlignedRegion	noAlignedRegion	noAlignedRegion	noAlignedRegion	noAlignedRegion	noAlignedRegion	noAlignedRegion	noAlignedRegion	noAlignedRegion	noAlignedRegion	noAlignedRegion	noAlignedRegion	noAlignedRegion	noAlignedRegion	noAlignedRegion	noAlignedRegion	noAlignedRegion	noAlignedRegion	noAlignedRegion	noAlignedRegion	noAlignedRegion	noAlignedRegion	noAlignedRegion	noAlignedRegion	noAlignedRegion	noAlignedRegion
	Atlantic cod	2	noAlignedRegion	noAlignedRegion	c	g	c	c	c	noAlignedRegion	noAlignedRegion	noAlignedRegion	noAlignedRegion	noAlignedRegion	noAlignedRegion	noAlignedRegion	noAlignedRegion	noAlignedRegion	noAlignedRegion	noAlignedRegion	noAlignedRegion	noAlignedRegion	noAlignedRegion	noAlignedRegion	noAlignedRegion	noAlignedRegion	noAlignedRegion	noAlignedRegion	noAlignedRegion	noAlignedRegion	noAlignedRegion	noAlignedRegion	noAlignedRegion	noAlignedRegion	noAlignedRegion	a	c	c	c	c_____	c_____	t	a	a	c	c	c___	c___	a
	Zebrafish	3	noAlignedRegion	noAlignedRegion	c	g	c	c	c	a	g	g	#	#	#	##	c	g	#	a	c	g	g	noAlignedRegion	noAlignedRegion	noAlignedRegion	noAlignedRegion	noAlignedRegion	noAlignedRegion	noAlignedRegion	noAlignedRegion	noAlignedRegion	noAlignedRegion	noAlignedRegion	noAlignedRegion	a	c	c	c	c_____	c_____	t	a	a	c	c	c__t	c__t	a
	Mexican tetra (cavefish)	0	noAlignedRegion	noAlignedRegion	noAlignedRegion	noAlignedRegion	noAlignedRegion	noAlignedRegion	noAlignedRegion	noAlignedRegion	noAlignedRegion	noAlignedRegion	noAlignedRegion	noAlignedRegion	noAlignedRegion	noAlignedRegion	noAlignedRegion	noAlignedRegion	noAlignedRegion	noAlignedRegion	noAlignedRegion	noAlignedRegion	noAlignedRegion	noAlignedRegion	noAlignedRegion	noAlignedRegion	noAlignedRegion	noAlignedRegion	noAlignedRegion	noAlignedRegion	noAlignedRegion	noAlignedRegion	noAlignedRegion	noAlignedRegion	noAlignedRegion	noAlignedRegion	noAlignedRegion	noAlignedRegion	noAlignedRegion	noAlignedRegion	noAlignedRegion	noAlignedRegion	noAlignedRegion	noAlignedRegion	noAlignedRegion	noAlignedRegion	noAlignedRegion	noAlignedRegion	noAlignedRegion
	Spotted gar	1	noAlignedRegion	noAlignedRegion	noAlignedRegion	noAlignedRegion	c	c	c	a	g	a	c	c	t	t_	#	#	#	a	c	t	c	a	c	c	c	g	g	g	noAlignedRegion	noAlignedRegion	noAlignedRegion	noAlignedRegion	noAlignedRegion	noAlignedRegion	noAlignedRegion	noAlignedRegion	noAlignedRegion	noAlignedRegion	noAlignedRegion	noAlignedRegion	noAlignedRegion	noAlignedRegion	noAlignedRegion	noAlignedRegion	noAlignedRegion	noAlignedRegion	a
	Lamprey	0	noAlignedRegion	noAlignedRegion	noAlignedRegion	noAlignedRegion	noAlignedRegion	noAlignedRegion	noAlignedRegion	noAlignedRegion	noAlignedRegion	noAlignedRegion	noAlignedRegion	noAlignedRegion	noAlignedRegion	noAlignedRegion	noAlignedRegion	noAlignedRegion	noAlignedRegion	noAlignedRegion	noAlignedRegion	noAlignedRegion	noAlignedRegion	noAlignedRegion	noAlignedRegion	noAlignedRegion	noAlignedRegion	noAlignedRegion	noAlignedRegion	noAlignedRegion	noAlignedRegion	noAlignedRegion	noAlignedRegion	noAlignedRegion	noAlignedRegion	noAlignedRegion	noAlignedRegion	noAlignedRegion	noAlignedRegion	noAlignedRegion	noAlignedRegion	noAlignedRegion	noAlignedRegion	noAlignedRegion	noAlignedRegion	noAlignedRegion	noAlignedRegion	noAlignedRegion	noAlignedRegion
[truncated: 141 more columns]

## Sheet: DCLRE1C
Order	Vertebrates	Position	chr10:g.14995907G>C	chr10:g.14951221G>C	chr10:g.14970014C>T	chr10:g.14974852C>G	chr10:g.14974955C>A	chr10:g.14976775C>G	chr10:g.14976776T>G	chr10:g.14977513C>G	chr10:g.14977523C>T	chr10:g.14977565T>C	chr10:g.14981807A>T	chr10:g.14981869C>G	chr10:g.14981870T>C	chr10:g.14987189C>A	chr10:g.14950943C>A	chr10:g.14950994C>A	chr10:g.14951019C>T	chr10:g.14951171C>A	chr10:g.14951221G>T	chr10:g.14951265G>C	chr10:g.14961746G>A	chr10:g.14968841C>G	chr10:g.14970116A>T	chr10:g.14970131C>T	chr10:g.14974879G>A	chr10:g.14976460G>T	chr10:g.14976486G>A	chr10:g.14976717G>C	chr10:g.14977461C>T	chr10:g.14978536C>A	chr10:g.14978547C>A	chr10:g.14978553A>G	chr10:g.14987109G>A	chr10:g.14987144A>T	chr10:g.14987156G>A	chr10:g.14987170G>T	chr10:g.14991033A>C	chr10:g.14995900C>A	chr10:g.14995963A>G	chr10:g.14996008A>G
		HGVSc	c.103C>G	c.1265C>G	c.917+1G>A	c.780+1G>C	c.679-1G>T	c.465-1G>C	c.465-2A>C	c.413G>C	c.403G>A	c.363-2A>G	c.306+2T>A	c.247-1G>C	c.247-2A>G	c.162-1G>T	c.1543G>T	c.1492G>T	c.1467G>A	c.1315G>T	c.1265C>A	c.1221C>G	c.1147C>T	c.972+1G>C	c.816T>A	c.801G>A	c.754C>T	c.597C>A	c.571C>T	c.522C>G	c.464+1G>A	c.362+1G>T	c.352G>T	c.346T>C	c.241C>T	c.206T>A	c.194C>T	c.180C>A	c.161+2T>G	c.109+1G>T	c.47T>C	c.2T>C
		HGVSp	p.(His35Asp)	p.(Ser422*)	p.(Thr307Aspfs*18)	p.(Ala261Argfs*19)	p.(Val227Cysfs*5)	p.(Arg155Serfs*16)	p.(=)	p.(Arg138Thr)	p.(Gly135Arg)	p.(=)	p.(=)	p.(Ile83Hisfs*4)	p.(=)	p.(Lys56Glufs*11)	p.(Gly515*)	p.(Glu498*)	p.(Trp489*)	p.(Glu439*)	p.(Ser422*)	p.(Tyr407*)	p.(Arg383*)	p.(Ile325Hisfs*2)	p.(Cys272*)	p.(Trp267*)	p.(Gln252*)	p.(Tyr199*)	p.(Arg191*)	p.(Tyr174*)	p.(Val156Serfs*15)	p.(Met121Ilefs*8)	p.(Gly118*)	p.(Cys116Arg)	p.(Arg81*)	p.(Leu69*)	p.(Thr65Ile)	p.(Tyr60*)	p.(=)	p.(Asp37Valfs*30)	p.(Ile16Thr)	p.?
		Number of shared variants	0	3	0	0	0	0	0	0	0	0	0	0	0	0	1	0	0	1	14	1	10	0	0	11	0	1	0	0	0	0	0	0	3	0	0	0	0	0	0	0
Primate	Human	0	g	g	c	c	c	c	t_	c	c	t	a	c__	t	c	c	c	c	c_	g	g	g	c	a	c	g	g	g	g	c	c	c	a	g	a	g	g	a	c	a	a
	Chimp	0	g	g	c	c	c	c	t_	c	c	t	a	c__	t	c	c	c	c	c_	g	g	g	c	a	c	g	g	g	g	c	c	c	a	g	a	g	g	a	c	a	a
	Gorilla	0	g	g	c	c	c	c	t_	#	#	#	a	c__	t	c	c	c	c	c_	g	g	g	c	a	c	g	g	g	g	c	c	c	a	g	a	g	g	a	c	a	a
	Orangutan	0	g	g	c	c	c	c	t_	c	c	t	a	c__	t	N	c	c	c	c_	g	g	g	c	a	c	g	g	g	g	c	c	c	a	N	N	N	N	a	c	a	a
	Gibbon	0	g	g	c	c	c	c	t_	c	c	t	N	NNN	N	c	c	c	c	c_	g	g	g	c	a	c	g	g	g	g	c	c	c	a	g	a	g	g	a	c	a	a
	Rhesus	0	g	g	c	c	c	c	t_	c	c	t	a	c__	t	c	c	c	c	c_	g	g	g	c	a	c	g	g	g	g	c	c	c	a	g	a	g	g	a	c	a	a
	Crab-eating macaque	0	g	g	c	c	c	c	t_	c	c	t	a	c__	t	c	c	c	c	c_	g	g	g	c	a	c	g	g	g	g	c	c	c	a	g	a	g	g	a	c	a	a
	Baboon	0	g	g	c	c	c	c	t_	c	c	t	a	c__	t	c	c	c	c	c_	g	g	g	c	a	c	g	g	g	g	c	c	c	a	g	a	g	g	a	c	a	a
	Green monkey	0	g	g	c	c	c	c	t_	_	_	_	a	c__	t	c	c	c	c	c_	g	g	g	c	a	c	g	g	g	g	_	c	c	a	g	a	g	g	a	c	a	a
	Marmoset	0	g	g	c	c	c	c	t_	c	c	t	a	c__	t	c	c	c	c	c_	g	g	g	c	a	c	g	g	c	g	c	c	c	a	g	a	g	g	a	c	a	a
	Squirrel monkey	0	g	g	c	c	c	c	t_	c	c	t	a	c__	t	c	c	c	c	c_	g	g	g	c	a	c	g	g	c	g	c	c	c	a	g	a	g	g	a	c	a	a
	Bushbaby	0	g	g	c	c	c	c	t_	c	c	t	a	c__	t	c	c	c	c	c_	g	a	g	c	a	c	g	g	g	a	c	c	c	a	g	a	g	g	a	c	a	a
Euarchontoglires	Chinese tree shrew	0	g	g	c	c	c	c	t_	c	c	t	a	c__	t	c	c	c	c	c_	g	g	g	c	a	c	g	g	g	a	c	c	c	a	g	a	g	g	a	c	a	a
	Squirrel	0	g	g	c	c	c	c	t_	c	c	t	a	c__	t	c	c	c	c	c_	g	g	c	c	a	c	g	g	g	a	c	c	c	a	g	a	g	g	a	c	a	a
	Lesser Egyptian jerboa	0	g	g	c	c	c	c	t_	c	c	t	a	c__	t	c	c	c	c	c_	g	g	g	c	a	c	g	g	g	a	c	c	c	a	g	a	g	g	a	c	a	a
	Prairie vole	0	g	g	c	c	c	c	t_	c	c	t	a	c__	t	c	c	c	c	c_	g	g	c	c	a	c	g	g	g	a	c	c	c	a	g	a	g	g	a	c	a	a
	Chinese hamster	1	g	g	c	c	c	c	t_	c	c	t	a	c__	t	c	c	c	c	c_	g	g	a	c	a	c	g	g	g	a	c	c	c	a	g	a	g	g	a	c	a	a
	Golden hamster	0	g	g	c	c	c	c	t_	c	c	t	a	c__	t	c	c	c	c	c_	g	g	g	c	a	c	g	g	g	a	c	c	c	a	g	a	g	g	a	c	a	a
	Mouse	0	g	g	c	c	c	c	t_	c	c	t	a	c__	t	c	c	c	c	c_	g	g	g	c	a	c	g	g	g	a	c	c	c	a	t	a	g	g	a	c	a	a
	Rat	0	g	g	c	c	c	c	t_	c	c	t	a	c__	t	c	c	c	c	c_	g	g	g	c	a	c	g	c	g	a	c	c	c	a	g	a	g	g	a	c	a	a
	Naked mole-rat	0	g	g	c	c	c	c	t_	c	c	t	a	c__	t	c	c	_	c	t_	g	g	g	c	a	c	g	a	g	g	c	c	c	a	g	a	g	g	a	c	a	a
	Guinea pig	0	g	g	c	c	c	c	t_	c	c	t	a	c__	t	c	t	t	c	c_	g	g	g	c	a	c	g	a	g	a	c	c	c	a	g	a	g	g	a	c	a	a
	Chinchilla	0	g	g	c	c	c	c	t_	c	c	t	a	c__	t	c	c	t	c	c_	g	g	g	c	a	c	g	a	g	g	c	c	c	a	g	a	g	g	a	c	a	a
	Brush-tailed rat	0	g	g	c	c	c	c	t_	c	c	t	a	c__	t	c	c	t	c	c_	g	a	g	c	a	c	g	a	g	a	c	c	c	a	t	a	g	g	a	c	a	a
	Rabbit	1	g	g	c	c	c	c	t_	c	c	t	a	c__	t	c	c	c	c	c_	g	g	a	c	a	c	g	g	g	a	c	c	c	a	g	a	g	g	a	c	a	a
	Pika	0	g	a	c	c	c	c	t_	c	c	t	a	c__	t	c	c	c	c	c_	a	a	N	c	a	c	g	g	g	a	c	c	c	a	g	a	g	g	a	c	a	a
Laurasiatheria	Pig	0	g	g	c	c	c	c	t_	c	c	g	a	c__	t	c	c	c	c	c_	g	a	g	c	a	c	g	g	g	g	_	c	c	a	g	a	g	g	a	c	a	a
	Alpaca	0	g	g	c	c	c	c	t_	c	c	t	a	c__	t	c	c	c	c	c_	g	g	g	c	a	c	g	g	g	a	c	c	c	a	g	a	g	g	a	c	a	a
	Bactrian camel	0	#	g	c	c	c	c	t_	c	c	t	a	c__	t	c	c	c	c	c_	g	g	g	c	a	c	g	g	g	a	c	c	c	a	g	a	g	g	a	#	a	a
	Dolphin	0	g	g	c	c	c	c	t_	c	c	t	a	c__	t	c	c	c	c	c_	g	g	g	c	a	c	g	#	#	g	c	c	c	a	g	a	g	g	a	c	a	a
	Killer whale	0	g	g	c	c	c	c	t_	c	c	t	a	c__	t	c	c	c	c	c_	g	g	g	c	a	c	g	g	g	g	c	c	c	a	g	a	g	g	a	c	a	a
	Tibetan antelope	0	g	g	c	c	c	#	##	c	c	t	a	c__	t	c	c	c	c	c_	g	g	g	c	a	c	g	g	g	a	c	c	c	a	g	a	g	g	a	c	a	a
	Cow	0	g	g	c	c	c	c	t_	c	c	t	a	c__	t	c	c	c	c	c_	g	g	g	c	a	c	g	g	g	a	c	c	c	a	g	a	g	g	a	c	a	a
	Sheep	0	g	g	c	c	c	c	t_	c	c	t	a	c__	t	c	c	c	c	c_	g	g	g	c	a	c	g	g	g	a	c	c	c	a	g	a	g	g	a	c	a	a
	Domestic goat	0	g	g	c	c	c	c	t_	c	c	t	a	c__	t	c	c	c	c	c_	g	g	g	c	a	c	g	g	g	a	c	c	c	a	g	a	g	g	a	c	a	a
	Horse	0	g	g	c	c	c	c	t_	c	c	t	a	c__	t	c	c	c	c	c_	g	g	g	c	a	c	g	g	g	a	c	c	c	a	g	a	g	g	a	c	a	a
	White rhinoceros	0	g	g	c	c	c	c	t_	c	c	t	a	c__	t	c	c	c	c	c_	g	g	g	c	a	c	g	g	c	a	c	c	c	a	g	a	g	g	a	c	a	a
	Cat	0	g	g	c	c	c	c	t_	c	c	t	a	c__	t	c	c	c	c	c_	g	g	g	c	a	c	g	g	g	g	c	c	c	a	g	a	g	g	a	c	a	a
	Dog	0	g	g	c	c	c	c	t_	c	c	t	a	c__	t	c	c	c	c	c_	g	g	g	c	a	c	g	g	g	a	c	c	c	a	g	a	g	g	a	c	a	a
	Ferret	0	g	_	c	c	c	c	t_	c	c	t	a	c__	t	c	c	c	c	c_	_	g	g	c	a	c	g	g	g	a	c	c	c	a	g	a	g	g	a	c	a	a
	Panda	1	g	g	c	c	c	c	t_	c	c	t	a	c__	t	c	c	c	c	c_	g	g	a	c	a	c	g	g	g	a	c	c	c	a	g	a	g	g	a	c	a	a
	Pacific walrus	0	g	g	c	c	c	c	t_	c	c	t	a	c__	t	c	c	c	c	c_	g	g	g	c	a	c	g	g	g	a	c	c	c	a	g	a	g	g	a	c	a	a
	Weddell seal	0	g	g	N	N	N	N	NN	N	N	N	N	NNN	N	N	c	c	c	c_	g	g	#	N	N	N	N	N	N	N	N	N	N	N	N	N	N	N	N	c	a	a
	Black flying-fox	0	g	g	c	c	c	c	t_	c	c	t	a	cta	t	c	c	c	c	c_	g	g	g	c	g	c	g	g	g	a	c	c	c	a	g	a	g	g	a	c	a	a
	Megabat	0	g	g	c	c	c	c	t_	c	c	t	a	cta	t	c	c	c	c	c_	g	g	g	c	g	c	g	g	g	a	c	c	c	a	g	a	g	g	a	c	a	a
	Big brown bat	0	g	g	c	#	#	c	t_	c	c	t	a	c__	t	c	c	c	c	t_	g	g	g	c	a	c	#	g	g	a	c	c	c	a	t	a	g	g	a	c	a	a
	David's myotis (bat)	0	g	g	c	c	c	c	t_	c	c	t	a	c__	t	c	c	c	c	t_	g	g	g	c	a	c	g	g	t	a	c	c	c	a	t	a	g	g	a	c	a	a
	Little brown bat	0	g	g	c	c	c	c	t_	c	c	t	a	c__	t	c	c	c	c	t_	g	g	g	c	a	c	g	g	g	a	c	c	c	a	t	a	g	g	a	c	a	a
	Hedgehog	0	noAlignedRegion	a	c	c	c	c	t_	c	c	t	a	c__	t	c	c	_	c	c_	a	t	g	c	a	c	g	g	g	a	c	c	c	a	g	a	g	g	a	noAlignedRegion	noAlignedRegion	noAlignedRegion
	Shrew	0	g	g	c	c	c	c	t_	c	c	t	a	c__	t	c	c	c	c	cg	g	g	g	c	a	c	g	g	g	a	c	#	#	#	g	a	g	g	g	c	a	a
	Star-nosed mole	1	g	g	c	c	c	c	t_	c	c	t	a	c__	t	c	c	c	c	c_	g	g	a	c	a	c	g	g	g	a	c	c	c	a	t	a	g	g	a	c	a	a
Afrotheria	Elephant	0	g	g	c	c	c	c	t_	c	c	t	a	c__	t	c	c	c	c	c_	g	g	g	c	a	c	g	g	c	a	c	c	c	a	t	a	g	g	a	c	a	a
	Cape elephant shrew	0	g	g	c	c	c	c	t_	c	c	t	a	c__	t	c	c	c	c	c_	g	g	g	c	a	c	g	g	c	a	c	c	c	a	g	a	g	g	a	c	a	a
	Manatee	0	g	g	c	c	c	c	t_	c	c	t	a	c__	t	c	c	c	c	c_	g	g	g	c	a	c	g	g	g	a	c	c	c	a	g	a	g	g	a	c	a	a
	Cape golden mole	0	g	g	c	c	c	c	t_	c	c	t	a	c__	t	c	c	c	c	c_	g	g	g	c	a	c	g	g	t	a	c	c	c	a	t	a	g	g	a	c	a	a
	Tenrec	0	g	g	c	c	c	c	t_	c	c	t	a	c__	t	c	c	c	c	c_	g	g	g	#	a	c	g	g	g	a	c	c	c	a	g	a	g	g	a	c	a	a
	Aardvark	0	g	g	c	c	c	c	t_	c	c	t	a	c__	t	c	c	c	c	c_	g	g	g	c	a	c	g	g	c	a	c	c	c	a	g	a	g	g	a	c	a	a
Mammal	Armadillo	0	g	g	c	c	c	c	tg	c	c	t	a	c__	t	c	c	c	c	__	g	g	#	c	a	c	g	g	g	a	c	c	c	a	g	a	c	g	a	c	a	a
	Opossum	0	g	g	c	c	c	c	t_	c	c	t	a	c__	t	c	c	c	c	c_	g	g	g	c	a	c	g	a	g	g	c	c	c	a	g	a	g	g	a	c	a	a
	Tasmanian devil	0	g	g	c	c	c	c	t_	c	c	t	a	c__	t	c	t	c	c	c_	g	a	g	c	a	c	g	a	g	a	c	c	c	a	t	a	g	a	a	c	a	a
	Wallaby	0	noAlignedRegion	g	noAlignedRegion	c	c	noAlignedRegion	noAlignedRegion	noAlignedRegion	noAlignedRegion	noAlignedRegion	noAlignedRegion	noAlignedRegion	noAlignedRegion	noAlignedRegion	c	c	c	c_	g	g	noAlignedRegion	noAlignedRegion	noAlignedRegion	noAlignedRegion	g	a	g	noAlignedRegion	noAlignedRegion	noAlignedRegion	noAlignedRegion	noAlignedRegion	noAlignedRegion	noAlignedRegion	noAlignedRegion	noAlignedRegion	noAlignedRegion	noAlignedRegion	noAlignedRegion	noAlignedRegion
	Platypus	1	g	c	c	c	c	c	t_	c	c	t	a	c__	t	c	c	c	c	t_	c	a	c	c	a	c	g	g	g	a	c	c	c	a	g	a	g	g	a	c	a	a
Aves	Rock pigeon	1	#	c	c	c	c	c	t_	c	c	t	a	c__	t	#	c	t	c	t_	c	t	#	#	a	c	g	a	g	a	c	c	c	a	#	#	#	#	#	#	#	#
	Saker falcon	1	#	t	c	c	c	c	t_	c	c	t	a	c__	t	#	c	t	c	t_	t	t	#	c	a	c	g	a	g	a	c	c	c	a	#	#	#	#	#	#	#	#
	Peregrine falcon	1	#	t	c	c	c	c	t_	c	c	t	a	c__	t	#	c	t	c	t_	t	t	#	c	a	c	g	a	g	a	c	c	c	a	#	#	#	#	#	#	#	#
	Collared flycatcher	1	_	t	c	c	c	c	t_	c	c	t	a	c__	t	_	c	t	c	t_	t	t	#	#	a	c	g	a	g	a	c	c	c	a	_	_	_	_	_	_	_	_
	White-throated sparrow	1	_	t	c	c	c	c	t_	c	c	t	a	c__	t	_	c	t	c	t_	t	t	#	c	a	c	g	a	g	a	c	c	c	a	_	_	_	_	_	_	_	_
	Medium ground finch	1	noAlignedRegion	t	c	c	c	c	t_	c	c	t	a	c__	t	noAlignedRegion	c	t	c	t_	t	t	#	c	a	c	g	a	g	a	c	c	c	a	noAlignedRegion	noAlignedRegion	noAlignedRegion	noAlignedRegion	noAlignedRegion	noAlignedRegion	noAlignedRegion	noAlignedRegion
	Zebra finch	1	#	t	c	c	c	c	t_	c	c	t	a	c__	t	c	c	t	c	t_	t	t	#	c	a	c	g	a	g	a	c	#	#	#	g	a	g	g	#	#	#	#
	Tibetan ground jay	1	_	t	c	c	c	c	t_	c	c	t	a	c__	t	_	c	t	c	__	t	t	#	c	a	c	g	a	g	a	c	c	c	a	_	_	_	_	_	_	_	_
	Budgerigar	0	#	#	c	c	c	c	t_	c	c	t	#	###	#	#	c	c	c	t_	#	t	#	c	a	c	g	g	g	a	c	c	c	a	#	#	#	#	#	#	#	#
	Parrot	1	_	c	noAlignedRegion	c	c	c	t_	c	c	t	_	___	_	_	c	c	c	t_	c	t	noAlignedRegion	noAlignedRegion	noAlignedRegion	noAlignedRegion	g	g	g	a	c	c	c	a	_	_	_	_	_	_	_	_
	Scarlet macaw	0	_	#	c	c	c	c	t_	c	c	t	a	c__	t	_	c	c	c	t_	#	t	#	c	a	c	g	g	g	a	c	c	c	a	_	_	_	_	_	_	_	_
	Mallard duck	2	#	t	c	c	c	c	t_	c	c	t	a	c__	t	#	c	c	c	g_	t	c	#	c	a	c	g	a	g	a	c	c	c	a	#	#	#	#	#	#	#	#
	Chicken	0	#	_	c	c	c	c	t_	c	c	t	a	c__	t	#	c	t	c	t_	_	#	#	c	a	c	g	a	g	a	c	c	c	a	#	#	#	#	#	#	#	#
	Turkey	1	g	#	c	c	c	c	t_	c	c	t	a	c__	t	c	c	t	c	t_	#	#	a	c	a	c	g	a	g	a	c	c	c	a	g	a	g	a	a	c	a	a
Sarcopterygii	American alligator	2	g	t	c	c	c	c	t_	c	c	t	a	c__	t	c	c	c	c	t_	t	t	a	c	a	c	g	a	g	a	c	c	c	a	g	a	g	g	a	c	a	a
	Green seaturtle	2	#	t	c	c	c	c	t_	c	c	t	a	c__	t	c	t	t	c	t_	t	t	a	c	a	c	g	a	g	a	c	c	c	a	g	a	g	g	a	#	#	#
	Painted turtle	2	g	t	c	c	c	c	t_	c	c	t	a	c__	t	c	t	t	c	t_	t	t	a	c	a	c	g	a	g	a	c	c	c	a	g	a	g	g	a	c	a	a
	Chinese softshell turtle	2	g	t	c	c	c	c	t_	c	c	t	#	###	#	c	t	t	c	t_	t	t	a	c	a	c	g	a	g	a	c	c	c	a	g	a	g	g	a	c	#	#
	Spiny softshell turtle	2	noAlignedRegion	t	c	c	c	c	t_	c	c	t	a	c__	t	c	t	t	c	t_	t	t	noAlignedRegion	c	a	t	g	a	g	a	c	c	c	a	g	a	g	g	noAlignedRegion	noAlignedRegion	noAlignedRegion	noAlignedRegion
	Lizard	3	g	t	c	c	c	c	t_	c	c	t	a	c__	t	c	c	t	c	a_	t	t	g	c	a	a	g	a	g	a	c	c	c	a	a	a	g	g	a	c	a	a
	X. tropicalis	2	g	g	c	c	c	c	t_	c	c	t	a	c__	t	c	a	c	c	t_	g	g	g	c	a	t	g	a	g	a	c	c	c	a	g	a	g	g	a	c	a	a
	Coelacanth	2	g	a	c	c	c	c	t_	c	c	t	a	c__	t	c	c	c	c	c_	a	g	a	c	a	t	g	g	t	a	c	c	c	a	g	a	g	a	a	c	a	a
Fish	Tetraodon	0	_	noAlignedRegion	c	c	c	c	t_	c	c	t	_	___	_	_	noAlignedRegion	noAlignedRegion	noAlignedRegion	noAlignedRegion	noAlignedRegion	noAlignedRegion	noAlignedRegion	c	a	g	g	a	c	a	c	_	_	_	_	_	_	_	_	_	_	_
	Fugu	0	_	noAlignedRegion	c	_	c	c	t_	c	c	t	a	c__	t	_	noAlignedRegion	noAlignedRegion	noAlignedRegion	noAlignedRegion	noAlignedRegion	noAlignedRegion	noAlignedRegion	#	a	g	g	a	c	a	c	#	#	#	_	_	_	_	_	_	_	_
	Yellowbelly pufferfish	0	g	noAlignedRegion	c	c	c	c	t_	c	c	t	a	c__	t	#	noAlignedRegion	noAlignedRegion	noAlignedRegion	noAlignedRegion	noAlignedRegion	noAlignedRegion	noAlignedRegion	#	a	g	g	a	c	a	c	#	#	#	#	#	#	#	a	c	a	a
	Nile tilapia	1	g	noAlignedRegion	c	c	c	c	t_	c	c	t	a	c__	t	#	noAlignedRegion	noAlignedRegion	noAlignedRegion	noAlignedRegion	noAlignedRegion	noAlignedRegion	noAlignedRegion	c	a	t	g	a	c	g	c	c	c	a	#	#	#	#	a	c	a	a
	Princess of Burundi	1	g	noAlignedRegion	c	c	c	c	t_	c	c	t	a	c__	t	#	noAlignedRegion	noAlignedRegion	noAlignedRegion	noAlignedRegion	noAlignedRegion	noAlignedRegion	noAlignedRegion	c	a	t	g	a	c	g	c	c	c	a	#	#	#	#	a	c	a	a
	Burton's mouthbreeder	1	g	noAlignedRegion	c	c	c	c	t_	c	c	t	a	c__	t	#	noAlignedRegion	noAlignedRegion	noAlignedRegion	noAlignedRegion	noAlignedRegion	noAlignedRegion	noAlignedRegion	c	a	t	g	a	c	g	c	c	c	a	#	#	#	#	a	c	a	a
	Zebra mbuna	1	g	noAlignedRegion	c	c	c	c	t_	c	c	t	a	c__	t	#	noAlignedRegion	noAlignedRegion	noAlignedRegion	noAlignedRegion	noAlignedRegion	noAlignedRegion	noAlignedRegion	c	a	t	g	a	c	g	c	c	c	a	#	#	#	#	a	c	a	a
	Pundamilia nyererei	1	g	noAlignedRegion	c	c	c	c	t_	c	c	t	a	c__	t	#	noAlignedRegion	noAlignedRegion	noAlignedRegion	noAlignedRegion	noAlignedRegion	noAlignedRegion	noAlignedRegion	c	a	t	g	a	c	g	c	c	c	a	#	#	#	#	a	c	a	a
	Medaka	1	g	noAlignedRegion	c	c	c	c	t_	c	c	t	a	c__	t	c	noAlignedRegion	noAlignedRegion	noAlignedRegion	noAlignedRegion	noAlignedRegion	noAlignedRegion	noAlignedRegion	c	a	c	g	a	c	g	c	c	c	a	a	a	g	g	a	c	a	a
	Southern platyfish	0	g	noAlignedRegion	c	c	c	c	t_	c	c	t	a	c__	t	#	noAlignedRegion	noAlignedRegion	noAlignedRegion	noAlignedRegion	noAlignedRegion	noAlignedRegion	noAlignedRegion	c	a	g	g	a	c	g	c	c	c	a	#	#	#	#	a	c	a	a
	Stickleback	0	g	noAlignedRegion	c	c	c	c	t_	c	c	t	a	c__	t	#	noAlignedRegion	noAlignedRegion	noAlignedRegion	noAlignedRegion	noAlignedRegion	noAlignedRegion	noAlignedRegion	c	g	g	g	a	c	g	c	c	c	a	#	#	#	#	a	c	a	a
	Atlantic cod	0	g	noAlignedRegion	noAlignedRegion	noAlignedRegion	noAlignedRegion	_	__	_	_	_	_	___	_	c	noAlignedRegion	noAlignedRegion	noAlignedRegion	noAlignedRegion	noAlignedRegion	noAlignedRegion	noAlignedRegion	noAlignedRegion	noAlignedRegion	noAlignedRegion	noAlignedRegion	g	c	_	_	_	_	_	g	a	g	g	a	c	a	a
	Zebrafish	0	g	#	c	c	c	c	t_	c	c	t	a	c__	t	#	#	#	#	##	#	#	#	c	g	c	g	a	g	a	c	c	c	a	#	#	#	#	a	c	a	a
	Mexican tetra (cavefish)	1	g	#	c	c	c	c	t_	c	c	t	#	###	#	c	#	#	#	##	#	#	#	#	a	t	g	g	g	a	c	c	c	a	g	a	g	g	a	c	a	a
	Spotted gar	1	#	#	c	c	c	c	t_	#	#	#	#	###	#	#	c	c	c	##	#	#	#	c	a	t	g	a	t	g	#	#	#	#	#	#	#	#	#	#	#	#
	Lamprey	3	g	#	c	c	c	c	t_	c	c	t	a	c__	t	c	#	#	#	##	#	#	#	c	g	t	g	t	g	g	c	c	c	a	a	a	g	g	a	c	a	a

[truncated: 77 more sheets: DDB1, DDB2, DNA2, ERCC1, ERCC2, ERCC3, ERCC4, ERCC5, ERCC6, ERCC8, FAN1, FANCA, FANCC, FANCD2, FANCE, FANCF, FANCG, FANCI, FANCL, FANCM …]
