# Supplementary material for: Pathogenic variants in human DNA damage repair genes mostly arose in recent human history
Source: BMC Cancer. 2024 Apr 4;24:415. doi: 10.1186/s12885-024-12160-6 (PMC10993466; doi:10.1186/s12885-024-12160-6)
Supplement: Supplementary file 5 — Supplementary Material 5. [file 12885_2024_12160_MOESM5_ESM.xlsx]

## Sheet: Sheet1
Supplementary Table 3. List of 5,031 ancient human samples used in the study
PRJEB ID	Run accession	Publication ID	Location	Latitude	Longitude	Dated time
PRJEB29074	ERR2868040	Sumidouro8	Caverna do Sumidouro, Lagoa Santa, Brazil	-10.07	-40.75	>10000
PRJEB29074	ERR2868041	Sumidouro7	Caverna do Sumidouro, Lagoa Santa, Brazil	-10.07	-40.75	>10000
PRJEB29074	ERR2868042	Sumidouro6	Caverna do Sumidouro, Lagoa Santa, Brazil	-10.07	-40.75	>10000
PRJEB29074	ERR2868043	Sumidouro5	Caverna do Sumidouro, Lagoa Santa, Brazil	-10.07	-40.75	>10000
PRJEB29074	ERR2868047	TrailCreek	Trail Creek, Alaska, US	NA	NA	>10000
PRJEB29074	ERR2868048	19651	Northwest Canada	NA	NA	>10000
PRJEB13123	ERR1341824	Kostenki14*	Russia	51.23	39.3	37470
PRJEB13123	ERR1341851	Kostenki14*	Russia	51.23	39.3	37470
PRJEB13123	ERR1341815	GoyetQ116-1	Belgium	50.26	4.28	34795
PRJEB37670	ERR4010942	Salkhit skullcap-A	Salkhit Valley, northeastern Mongolia	48.16	112.21	34425
PRJEB37670	ERR4010943	Salkhit skullcap-C	Salkhit Valley, northeastern Mongolia	48.16	112.21	34425
PRJEB37670	ERR4010944	Salkhit skullcap-B	Salkhit Valley, northeastern Mongolia	48.16	112.21	34425
PRJEB37670	ERR4010945	Bleached-Salkhit skullcap-A	Salkhit Valley, northeastern Mongolia	48.16	112.21	34425
PRJEB37670	ERR4010946	Bleached-Salkhit skullcap-C	Salkhit Valley, northeastern Mongolia	48.16	112.21	34425
PRJEB37670	ERR4010947	Bleached-Salkhit skullcap-B	Salkhit Valley, northeastern Mongolia	48.16	112.21	34425
PRJEB37670	ERR4010948	Bleached-Salkhit skullcap-B	Salkhit Valley, northeastern Mongolia	48.16	112.21	34425
PRJEB37670	ERR4010949	Bleached Extraction Negative Control	Salkhit Valley, northeastern Mongolia	48.16	112.21	34425
PRJEB37670	ERR4010950	Bleached-Salkhit skullcap-B	Salkhit Valley, northeastern Mongolia	48.16	112.21	34425
PRJEB37670	ERR4010951	Salkhit skullcap-A	Salkhit Valley, northeastern Mongolia	48.16	112.21	34425
PRJEB37670	ERR4010952	Salkhit skullcap-C	Salkhit Valley, northeastern Mongolia	48.16	112.21	34425
PRJEB37670	ERR4010953	Salkhit skullcap-B	Salkhit Valley, northeastern Mongolia	48.16	112.21	34425
PRJEB37670	ERR4010954	Salkhit skullcap-C	Salkhit Valley, northeastern Mongolia	48.16	112.21	34425
PRJEB37670	ERR4010955	Bleached-Salkhit skullcap-B	Salkhit Valley, northeastern Mongolia	48.16	112.21	34425
PRJEB37670	ERR4010956	Salkhit skullcap-A	Salkhit Valley, northeastern Mongolia	48.16	112.21	34425
PRJEB37670	ERR4010957	Salkhit skullcap-C	Salkhit Valley, northeastern Mongolia	48.16	112.21	34425
PRJEB37670	ERR4010958	Salkhit skullcap-B	Salkhit Valley, northeastern Mongolia	48.16	112.21	34425
PRJEB37670	ERR4010959	Bleached-Salkhit skullcap-A	Salkhit Valley, northeastern Mongolia	48.16	112.21	34425
PRJEB37670	ERR4010960	Bleached-Salkhit skullcap-B	Salkhit Valley, northeastern Mongolia	48.16	112.21	34425
PRJEB37670	ERR4010961	Salkhit skullcap-A	Salkhit Valley, northeastern Mongolia	48.16	112.21	34425
PRJEB37670	ERR4010962	Salkhit skullcap-C	Salkhit Valley, northeastern Mongolia	48.16	112.21	34425
PRJEB37670	ERR4010963	Salkhit skullcap-B	Salkhit Valley, northeastern Mongolia	48.16	112.21	34425
PRJEB22592	ERR2117985	Sunghir 2	Sunghir, Russia	56.3	40.3	34234
PRJEB22592	ERR2117986	Sunghir3	Sunghir, Russia	56.3	40.3	34092.5
PRJEB22592	ERR2117987	Sunghir 4	Sunghir, Russia	56.3	40.3	33992
HRA000411	HRR163260	NE20	Heilongjiang, China	45.4	127.03	33342
PRJEB13123	ERR1341827	Muierii2	Romania	45.11	23.46	33300
PRJEB13123	ERR1341852	Muierii2	Romania	45.11	23.46	33300
PRJEB13123	ERR1341832	Paglicci133	Italy	41.65	15.61	32895
PRJEB22592	ERR2117984	Sunghir 1	Sunghir, Russia	56.3	40.3	32822.5
PRJEB13123	ERR1341811	Cioclovina1	Romania	45.35	23.84	32435
PRJEB13123	ERR1341823	Kostenki12	Russia	51.23	39.3	32415
PRJEB13123	ERR1341850	Kostenki12	Russia	51.23	39.3	32415
PRJEB29700	ERR3351000	Yana1	Russia	70.72	135.42	31630
PRJEB29700	ERR3351001	Yana2	Russia	70.72	135.42	31630
PRJEB13123	ERR1341825	KremsWA3	Austria	48.41	15.59	30970
PRJEB40336	ERR4777091	I2483	Krems-Wachtberg, Austria	48.4	15.6	30950
PRJEB40336	ERR4777092	I2484	Krems-Wachtberg, Austria	48.4	15.6	30950
PRJEB13123	ERR1341837	Vestonice13	Czech	48.53	16.39	30870
PRJEB13123	ERR1341838	Vestonice14	Czech	48.53	16.39	30870
PRJEB13123	ERR1341839	Vestonice15	Czech	48.53	16.39	30870
PRJEB13123	ERR1341845	Vestonice13	Czech	48.53	16.39	30870
PRJEB13123	ERR1341846	Vestonice15	Czech	48.53	16.39	30870
PRJEB13123	ERR1341833	Pavlov1	Czech	48.53	16.39	30260
PRJEB13123	ERR1341855	Pavlov1	Czech	48.53	16.39	30260
PRJEB13123	ERR1341840	Vestonice16	Czech	48.53	16.39	30010
PRJEB13123	ERR1341841	Vestonice43	Czech	48.53	16.39	30010
PRJEB13123	ERR1341847	Vestonice16	Czech	48.53	16.39	30010
PRJEB13123	ERR1341848	Vestonice43	Czech	48.53	16.39	30010
PRJEB13123	ERR1341830	Ostuni2	Italy	40.73	17.57	28975
PRJEB13123	ERR1341854	Ostuni2	Italy	40.73	17.57	28975
PRJEB13123	ERR1341818	GoyetQ53-1	Belgium	50.26	4.28	27975
PRJEB13123	ERR1341831	Paglicci108	Italy	41.65	15.61	27750
PRJEB13123	ERR1341829	Ostuni1	Italy	40.73	17.57	27620
PRJEB13123	ERR1341853	Ostuni1	Italy	40.73	17.57	27620
PRJEB13123	ERR1341817	GoyetQ376-19	Belgium	50.26	4.28	27515
PRJEB13123	ERR1341819	GoyetQ56-16	Belgium	50.26	4.28	26320
HRA000411	HRR163261	NE56	Heilongjiang, China	46	126.15	19381
PRJEB29074	ERR2868035	Lovelock2	Lovelock Cave, Nevada, US	NA	NA	19000
PRJEB13123	ERR1341813	ElMiron	Spain	43.26	-3.45	18720
PRJEB13123	ERR1341849	ElMiron	Spain	43.26	-3.45	18720
PRJEB49291	ERR7720070	I13976	Mlambalasi (HwJf02), Tanzania	-7.59	35.5	18500
PRJEB20914	ERR1995160	I2937	Diros, Alepotrypa Cave, Greece	36.64	122.38	17441
PRJEB13123	ERR1341805	AfontovaGora2	Russia	56.05	92.87	16710
PRJEB13123	ERR1341843	AfontovaGora3	Russia	56.05	92.87	16710
PRJEB39378	ERR4354260	Khaiyrgas-1	Khaiyrgas Cave, Russia	59.95	117.467	16684.5
PRJEB49291	ERR7720074	I19529	Hora, Malawi	-11.6599	33.6419	16350
PRJEB13123	ERR1341835	Rigney1	France	47.23	6.1	15465
PRJEB49291	ERR7720073	I19528	Hora, Malawi	-11.6599	33.6419	15200
PRJEB13123	ERR1341820	HohleFels49	Germany	48.22	9.45	15130
PRJEB13123	ERR1341816	GoyetQ-2	Belgium	50.26	4.28	15005
PRJEB13123	ERR1341808	Brillenhohle	Germany	48.24	9.46	14780
PRJEB13123	ERR1341821	HohleFels79	Germany	48.22	9.45	14670
PRJEB13123	ERR1341809	Burkhardtshohle	Germany	48.32	9.35	14615
HRA000411	HRR163262	NE34	Heilongjiang, China	45.98	125.58	14554
HRA000411	HRR163263	NE-5	Heilongjiang, China	45.95	125.83	14415.5
PRJEB13123	ERR1341842	Villabruna	Italy	46.15	12.21	13980
PRJEB13123	ERR1341856	Villabruna	Italy	46.15	12.21	13980
PRJEB13123	ERR1341836	Rochedane	France	47.21	6.45	12960
PRJEB13123	ERR1463775	I0861	Raqefet Cave, Israel	32.65	35.067	12822
PRJEB13123	ERR1463777	I1069	Raqefet Cave, Israel	32.65	35.067	12822
PRJEB13123	ERR1463778	I1072	Raqefet Cave, Israel	32.65	35.067	12822
PRJEB13123	ERR1463799	I1685	Raqefet Cave, Israel	32.65	35.067	12822
PRJEB13123	ERR1463801	I1690	Raqefet Cave, Israel	32.65	35.067	12822
HRA000411	HRR163264	NE-1	Heilongjiang, China	46	125.73	12610.5
PRJEB22652	ERR2216581	I2158	Grotta d’Oriente, Favignana Island, Egadi islands, Sicily, Italy	37.93	12.33	12149
PRJEB32566	ERR3610812	R11	Grotta Continenza, Italy	41.96	13.54	11980
PRJEB32466	ERR3324566	I2312	Iran	35.59	53.5	11950
PRJEB13123	ERR1341822	Iboussieres39	France	44.29	4.46	11725
PRJEB49391	ERR7735759	I24541	Mexico	16.1	-88.8	11690
HRA000451	HRR174391	Qihe3	Qihe, China	25.4	117.6	11551.5
PRJEB13123	ERR1463800	I1687	Raqefet Cave, Israel	32.65	35.067	11405
HRA000411	HRR163265	NE-8	Heilongjiang, China	46.01	125.82	11388.5
PRJEB26349	ERR2572846	Sidelkino441	Sidelkino,Russia'	54.53	51.11	11240
PRJEB22652	ERR2216936	Rochedane	Rochedane, France	47.21	6.45	11120
HRA000411	HRR163266	NE57f	Heilongjiang, China	46	126.12	10985.5
PRJEB28961	ERR2880966	I11974	Chile	-31.92	-71.5	10940
PRJEB13123	ERR1341812	Continenza	Italy	41.96	13.54	10855
PRJEB13123	ERR1341844	Continenza	Italy	41.96	13.54	10855
HRA000411	HRR163267	NE36f	Heilongjiang, China	46.06	125.72	10789
PRJEB32566	ERR3559063	R7	Grotta Continenza, Italy	41.96	13.54	10753.5
HRA000411	HRR163268	NE-3	Heilongjiang, China	45.85	126	10712.5
HRA000451	HRR174392	Longlin_1	Longlin, China	24.64	105.17	10562.5
HRA000411	HRR163269	NE-4	Heilongjiang, China	45.93	125.85	10521
PRJEB22652	ERR2216555	I1733	Vasil'evka, Ukraine	48.3	35.14	10272
PRJEB22652	ERR2216931	Iboussieres25-1	Aven des Iboussières à Malataverne, Rhône-Alpes, France	44.29	4.46	10140
PRJEB22652	ERR2216932	Iboussieres31-2	Aven des Iboussières à Malataverne, Rhône-Alpes, France	44.29	4.46	10140
PRJEB13123	ERR1463782	I1414	Ain Ghazal, Jordan	31.988	35.976	10122
PRJEB13123	ERR1463784	I1416	Ain Ghazal, Jordan	31.988	35.976	10122
PRJEB13123	ERR1463803	I1700	Ain Ghazal, Jordan	31.988	35.976	10122
PRJEB13123	ERR1463809	I1709	Ain Ghazal, Jordan	31.988	35.976	10122
PRJEB13123	ERR1463811	I1727	Ain Ghazal, Jordan	31.988	35.976	10122
PRJEB22652	ERR2216881	I5773	Vlasac, Serbia	44.53	22.05	10112
PRJEB32466	ERR3324701	I1954	Iran	34.45	48.116	10093
PRJEB13123	ERR1341834	Ranchot88	France	47.91	5.43	10085
PRJEB32466	ERR3324698	I1949	Iran	34.45	48.116	10052
PRJEB29074	ERR2868044	Sumidouro4	Caverna do Sumidouro, Lagoa Santa, Brazil	-10.07	-40.75	10000
PRJEB29074	ERR2868049	AHUR770c	Spirit Cave, Nevada, US	NA	NA	10000
PRJEB32466	ERR3324702	I1946	Iran	34.45	48.116	10000
PRJEB32466	ERR3324700	I1947	Iran	34.45	48.116	9973
PRJEB22652	ERR2216765	I4657	Vlasac, Serbia	44.53	22.05	9942
PRJEB32466	ERR3324703	I1952	Iran	34.45	48.116	9940
HRA000411	HRR163270	NE30g	Heilongjiang, China	45.96	126.23	9921.5
PRJEB13123	ERR1341826	LesCloseaux13	France	48.52	2.11	9900
PRJEB32466	ERR3324695	I7527	Iran	34.45	48.116	9900
PRJEB32466	ERR3324696	I1951	Iran	34.45	48.116	9892
PRJEB22652	ERR2216837	I5234	Padina, Serbia	44.6	22.01	9872
PRJEB22652	ERR2216843	I5237	Padina, Serbia	44.6	22.01	9872
PRJEB22652	ERR2216867	I5409	Padina, Serbia	44.6	22.01	9872
PRJEB22652	ERR2216863	I5407	Lepenski Vir, Serbia	44.55	22.03	9872
PRJEB13123	ERR1463770	I1944	Ganj Dareh, Iran	34.45	48.116	9872
PRJEB13123	ERR1463771	I1945	Ganj Dareh, Iran	34.45	48.116	9872
PRJEB13123	ERR1463772	I1949	Ganj Dareh, Iran	34.45	48.116	9872
PRJEB28961	ERR2880949	CP19	Brazil	-19.4772	-44.0381	9850
PRJEB32466	ERR3324697	I1944	Iran	34.45	48.116	9800
PRJEB32466	ERR3324699	I1945	Iran	34.45	48.116	9800
PRJEB29700	ERR3350382	Kolyma1	Russia	68.6	159.1	9769
PRJEB22652	ERR2216851	I5241	Padina, Serbia	44.6	22.01	9765
PRJEB30874	ERR3078265	I10899	Spain	37.4394	-3.43757	9622
PRJEB28961	ERR2880953	CP25	Brazil	-19.4772	-44.0381	9590
PRJEB28961	ERR2880951	CP22	Brazil	-19.4772	-44.0381	9560
PRJEB28961	ERR2880952	CP23	Brazil	-19.4772	-44.0381	9550
PRJEB28961	ERR2880954	CP26	Brazil	-19.4772	-44.0381	9550
PRJEB49391	ERR7735760	I13268	Mexico	16.1	-88.8	9540
PRJEB28961	ERR2880948	CP18	Brazil	-19.4772	-44.0381	9510
PRJEB22652	ERR2216839	I5235	Padina, Serbia	44.6	22.01	9480
PRJEB22652	ERR2216849	I5240	Padina, Serbia	44.6	22.01	9469
PRJEB22652	ERR2216855	I5244	Padina, Serbia	44.6	22.01	9424
PRJEB22652	ERR2216567	I1819	Vasil'evka, Ukraine	48.3	35.14	9420
PRJEB22652	ERR2216853	I5242	Padina, Serbia	44.6	22.01	9363
PRJEB31249	ERR3158102	I6745	UK	51.3247	-2.75325	9340
PRJEB31249	ERR3158103	I6745	UK	51.3247	-2.75325	9340
PRJEB28961	ERR2880980	I3443	Belize	16	-89	9310
PRJEB28961	ERR2880950	CP21	Brazil	-19.4772	-44.0381	9240
PRJEB31249	ERR3158024	I6744	UK	51.3247	-2.75325	9230
PRJEB31249	ERR3158025	I6744	UK	51.3247	-2.75325	9230
HRA000411	HRR163271	NE45	Heilongjiang, China	45.71	126.88	9227
HRA000411	HRR163272	NE44f	Heilongjiang, China	45.71	126.88	9226
PRJEB13123	ERR1341814	Falkenstein	Germany	48.06	9.04	9200
PRJEB22652	ERR2216561	I1737	Vasil'evka, Ukraine	48.3	35.14	9200
PRJEB32566	ERR3546005	R15	Grotta Continenza, Italy	41.96	13.54	9196.5
PRJEB20914	ERR1995178	I2683	Harmanören-Göndürle Höyük. Isparta, Turkey	37.92	30.71	9172
PRJEB22652	ERR2216847	I5239	Padina, Serbia	44.6	22.01	9105
PRJEB31249	ERR3158028	I6767	UK	51.2817	-2.76575	9100
PRJEB31249	ERR3158029	I6767	UK	51.2817	-2.76575	9100
PRJEB31249	ERR3158030	I6767	UK	51.2817	-2.76575	9100
PRJEB31249	ERR3158031	I6767	UK	51.2817	-2.76575	9100
PRJEB31249	ERR3158032	I6767	UK	51.2817	-2.76575	9100
PRJEB31249	ERR3158033	I6767	UK	51.2817	-2.76575	9100
PRJEB31249	ERR3158034	I6767	UK	51.2817	-2.76575	9100
PRJEB31249	ERR3158035	I6767	UK	51.2817	-2.76575	9100
PRJEB31249	ERR3158036	I6767	UK	51.2817	-2.76575	9100
PRJEB22652	ERR2216873	I5436	Schela Cladovei, Romania	44.63	22.61	9096.5
PRJEB13123	ERR1463776	I0867	Motza, Israel	31.79	35.168	9047
PRJEB28961	ERR2880955	CP29	Peru	-15.3894	-72.6082	9000
PRJEB22652	ERR2216565	I1763	Vasil'evka, Ukraine	48.3	35.14	8960
HRA000411	HRR163273	NE35	Heilongjiang, China	45.91	125.95	8950.5
PRJEB22652	ERR2216841	I5236	Padina, Serbia	44.6	22.01	8943
PRJEB22652	ERR2216845	I5238	Padina, Serbia	44.6	22.01	8907
PRJEB13123	ERR1463798	I1679	Ain Ghazal, Jordan	31.988	35.976	8872
PRJEB39378	ERR4352062	Popovskij-1	Popovskij Lug site, Russia	53.9867	105.848	8811.5
PRJEB13123	ERR1463773	I1951	Ganj Dareh, Iran	34.45	48.116	8800
PRJEB13123	ERR1463783	I1415	Ain Ghazal, Jordan	31.988	35.976	8790
PRJEB49391	ERR7735761	I19169	Mexico	16.1	-88.8	8785
PRJEB49391	ERR7735762	I19170	Mexico	16.1	-88.8	8785
HRA000451	HRR174393	Dushan4_1	Dushan, China	23.6	107.13	8783.5
PRJEB13123	ERR1463779	I1290	Ganj Dareh, Iran	34.45	48.116	8780
PRJEB13123	ERR1463802	I1699	Ain Ghazal, Jordan	31.988	35.976	8772
PRJEB22652	ERR2216767	I4660	Vlasac, Serbia	44.53	22.05	8676
PRJEB22652	ERR2216869	I5411	Schela Cladovei, Romania	44.63	22.61	8672
PRJEB13123	ERR1463804	I1701	Ain Ghazal, Jordan	31.988	35.976	8620
PRJEB28961	ERR2880958	I0038	Peru	-10.3222	-76.6667	8610
PRJEB31249	ERR3158040	I6754	UK	51.6325	-4.6929	8597
PRJEB31249	ERR3158041	I6754	UK	51.6325	-4.6929	8597
PRJEB31249	ERR3158042	I6754	UK	51.6325	-4.6929	8597
PRJEB13123	ERR1463808	I1707	Ain Ghazal, Jordan	31.988	35.976	8590
PRJEB13123	ERR1463810	I1710	Ain Ghazal, Jordan	31.988	35.976	8580
HRA000411	HRR163274	NE-16	Heilongjiang, China	45.96	125.78	8572
PRJEB28961	ERR2880975	I2230	Argentina	-38.3606	-60.2442	8570
PRJEB28961	ERR2880963	I0238	Peru	-10.3222	-76.6667	8560
PRJEB22652	ERR2216775	I4871	Vlasac, Serbia	44.53	22.05	8522
PRJEB22652	ERR2216777	I4872	Vlasac, Serbia	44.53	22.05	8522
PRJEB22652	ERR2216879	I5772	Vlasac, Serbia	44.53	22.05	8522
PRJEB28961	ERR2880961	I0041	Peru	-10.3222	-76.6667	8500
PRJEB39378	ERR4352064	Dzhylinda-1	Dzhylinda site, Russia	55.6689	115.872	8446.5
PRJEB22652	ERR2216877	I5771	Vlasac, Serbia	44.53	22.05	8397
PRJEB13123	ERR1406094	Karelia	Russia	61.65	35.65	8375
PRJEB28961	ERR2880976	I2232	Argentina	-38.3606	-60.2442	8370
PRJEB22652	ERR2216691	I4081	Ostrovul Corbului, Romania	44.52	22.72	8369
PRJEB11450	ERR1136486	I1580	Barcın, Turkey	40.3	29.5667	8365
PRJEB11450	ERR1136418	I0707	Barcın, Turkey	40.3	29.5667	8315
PRJEB11450	ERR1136419	I0708	Barcın, Turkey	40.3	29.5667	8315
PRJEB11450	ERR1136420	I0709	Barcın, Turkey	40.3	29.5667	8315
PRJEB11450	ERR1136426	I0736	Barcın, Turkey	40.3	29.5667	8315
PRJEB11450	ERR1136427	I0744	Barcın, Turkey	40.3	29.5667	8315
PRJEB11450	ERR1136428	I0745	Barcın, Turkey	40.3	29.5667	8315
PRJEB11450	ERR1136429	I0746	Barcın, Turkey	40.3	29.5667	8315
PRJEB11450	ERR1136438	I0854	Barcın, Turkey	40.3	29.5667	8315
PRJEB11450	ERR1136439	I1096	Barcın, Turkey	40.3	29.5667	8315
PRJEB11450	ERR1136440	I1097	Barcın, Turkey	40.3	29.5667	8315
PRJEB11450	ERR1136441	I1098	Barcın, Turkey	40.3	29.5667	8315
PRJEB11450	ERR1136442	I1099	Barcın, Turkey	40.3	29.5667	8315
PRJEB11450	ERR1136443	I1100	Barcın, Turkey	40.3	29.5667	8315
PRJEB11450	ERR1136444	I1101	Barcın, Turkey	40.3	29.5667	8315
PRJEB11450	ERR1136445	I1102	Barcın, Turkey	40.3	29.5667	8315
PRJEB11450	ERR1136446	I1103	Barcın, Turkey	40.3	29.5667	8315
PRJEB11450	ERR1136485	I1579	Barcın, Turkey	40.3	29.5667	8315
PRJEB11450	ERR1136487	I1581	Barcın, Turkey	40.3	29.5667	8315
PRJEB11450	ERR1136488	I1583	Barcın, Turkey	40.3	29.5667	8315
PRJEB11450	ERR1136489	I1585	Barcın, Turkey	40.3	29.5667	8315
HRA000411	HRR163275	NE49	Heilongjiang, China	45.65	126.92	8314.5
PRJEB31249	ERR3158026	I3025	UK	50.4682	-3.503	8270
PRJEB31249	ERR3158027	I3025	UK	50.4682	-3.503	8270
PRJEB39378	ERR4352061	cta016	Duroj, Russia	50.0171	118.94	8266
PRJEB13123	ERR1341807	Bockstein	Germany	48.33	10.09	8265
PRJEB13123	ERR1341828	Ofnet	Germany	48.49	10.27	8245
PRJEB22652	ERR2216759	I4630	Zvejnieki, Latvia	56.28	25.13	8240
PRJEB13123	ERR1341810	Chaudardes1	France	49.24	3.46	8205
PRJEB13123	ERR1463805	I1704	Ain Ghazal, Jordan	31.988	35.976	8190
PRJEB22652	ERR2216557	I1734	Vasil'evka, Ukraine	48.3	35.14	8190
PRJEB22652	ERR2216514	Falkenstein	Falkenstein-Höhle, Swabian Jura, Baden-Württemberg, , Germany	48.06	9.04	8185
HRA000411	HRR163276	NE39	Heilongjiang, China	45.91	125.9	8184.5
PRJEB32466	ERR3325067	I1960	Russia	56.0362	69.3389	8166
PRJEB32750	ERR4896489	I20753	Dereivka, Ukraine	48.911	33.781	8159.5
PRJEB32750	ERR4896490	I20775	Dereivka, Ukraine	48.911	33.781	8159.5
PRJEB32750	ERR4896563	I20753	Dereivka, Ukraine	48.911	33.781	8159.5
PRJEB32750	ERR4896564	I20775	Dereivka, Ukraine	48.911	33.781	8159.5
PRJEB22652	ERR2216569	I1875	Vela Spila, Croatia	42.97	16.71	8110
PRJEB22652	ERR2216793	I4881	Vlasac, Serbia	44.53	22.05	8072
PRJEB32566	ERR3550708	R2	Grotta Continenza, Italy	41.96	13.54	8056
PRJEB22652	ERR2216749	I4607	Schela Cladovei, Romania	44.63	22.61	8047
PRJEB22652	ERR2216857	I5401	Hadučka Vodenica, Serbia	44.64	22.3	8016
PRJEB22652	ERR2216523	I0698	Yabalkovo, Bulgaria	42.1	25.75	7972
PRJEB35748	ERR3828823	2008, pogrebenie 3	Fofonovo, Mongolia	52.0484	106.766	7963
PRJEB22652	ERR2216895	I5876	DereivkaSite I, Ukraine	48.91	33.76	7960
PRJEB32466	ERR3324914	I4351	Iran	36.9944	45.4744	7925
PRJEB39378	ERR4354251	Cyclodrome-1	Cyclodrome site (Angara river), Russia	52.2888	104.253	7919
PRJEB32466	ERR3324731	I4241	Iran	36.9944	45.4744	7908
PRJEB32466	ERR3324733	I2323	Iran	36.9944	45.4744	7906
PRJEB32466	ERR3324735	I2328	Iran	36.9944	45.4744	7906
PRJEB22652	ERR2216763	I4655	Schela Cladovei, Romania	44.63	22.61	7904
PRJEB32086	ERR3607241	I10871	Cameroon	5.8586	10.0778	7885
PRJEB32086	ERR3607249	I10871	Cameroon	5.8586	10.0778	7885
PRJEB22652	ERR2216799	I4915	Hadučka Vodenica, Serbia	44.64	22.3	7874
PRJEB22652	ERR2216773	I4870	Vlasac, Serbia	44.53	22.05	7870
PRJEB11450	ERR1136416	I0585	La Brana-Arintero, Leon, Spain	42.911	-5.3778	7830
PRJEB35748	ERR3828826	1996, pogrebenie 11, kostyak 2	Fofonovo, Mongolia	52.0484	106.766	7823.5
PRJEB22652	ERR2216743	I4582	Ostrovul Corbului, Romania	44.52	22.72	7812
PRJEB32086	ERR3607242	I10872	Cameroon	5.8586	10.0778	7805
PRJEB32086	ERR3607250	I10873	Cameroon	5.8586	10.0778	7805
PRJEB32566	ERR3546006	R3	Grotta Continenza, Italy	41.96	13.54	7801.5
PRJEB32566	ERR3559870	R8	Grotta Continenza, Italy	41.96	13.54	7795.5
PRJEB22629	ERR2181123	I4972	Tiszaszőlős-Domaháza, Hungary	47.5592	20.7212	7772
PRJEB22629	ERR2181127	I2373	Törökszentmiklos Tiszapüspöki Karanycs haromag 3. lh., Hungary	47.1828	20.3509	7772
PRJEB22629	ERR2181128	I2374	Törökszentmiklos Tiszapüspöki Karanycs haromag 3. lh., Hungary	47.1828	20.3509	7772
PRJEB11450	ERR1136470	I1507	Tiszaszolos-Domahaza, Hungary	47.93	21.2	7763
PRJEB32466	ERR3324732	I4349	Iran	36.9944	45.4744	7756
PRJEB28961	ERR2880983	I7086	Argentina	-38.3606	-60.2442	7750
PRJEB8448	ERR769585	I0011	Motala, Sweden	58.535	15.0458	7736.5
PRJEB8448	ERR769586	I0012	Motala, Sweden	58.535	15.0458	7736.5
PRJEB8448	ERR769587	I0013	Motala, Sweden	58.535	15.0458	7736.5
PRJEB8448	ERR769588	I0014	Motala, Sweden	58.535	15.0458	7736.5
PRJEB8448	ERR769589	I0015	Motala, Sweden	58.535	15.0458	7736.5
PRJEB8448	ERR769590	I0016	Motala, Sweden	58.535	15.0458	7736.5
PRJEB8448	ERR769591	I0017	Motala, Sweden	58.535	15.0458	7736.5
PRJEB11450	ERR1136327	I0011	Motala, Sweden	58.535	15.046	7729.5
PRJEB11450	ERR1136328	I0012	Motala, Sweden	58.535	15.046	7729.5
PRJEB11450	ERR1136329	I0013	Motala, Sweden	58.535	15.046	7729.5
PRJEB11450	ERR1136330	I0014	Motala, Sweden	58.535	15.046	7729.5
PRJEB11450	ERR1136331	I0015	Motala, Sweden	58.535	15.046	7729.5
PRJEB11450	ERR1136332	I0017	Motala, Sweden	58.535	15.046	7729.5
PRJEB22652	ERR2216787	I4877	Vlasac, Serbia	44.53	22.05	7728
PRJEB22652	ERR2216781	I4874	Vlasac, Serbia	44.53	22.05	7725
PRJEB22652	ERR2216733	I4550	Zvejnieki, Latvia	56.28	25.13	7715
PRJEB32566	ERR3550219	R10	Grotta Continenza, Italy	41.96	13.54	7701
PRJEB14817	ERR1535995	MOS5	Dalnegorsk, Russia	44.5	135.5	7700
PRJEB14817	ERR1535996	MOS4	Dalnegorsk, Russia	44.5	135.5	7700
PRJEB14817	ERR1535997	MOS3	Dalnegorsk, Russia	44.5	135.5	7700
PRJEB14817	ERR1535998	MOS2	Dalnegorsk, Russia	44.5	135.5	7700
PRJEB14817	ERR1535999	MOS6	Dalnegorsk, Russia	44.5	135.5	7700
PRJEB14817	ERR1664533	MOS5	Dalnegorsk, Russia	44.5	135.5	7700
PRJEB14817	ERR1664534	MOS4	Dalnegorsk, Russia	44.5	135.5	7700
PRJEB14817	ERR1664535	MOS4	Dalnegorsk, Russia	44.5	135.5	7700
PRJEB14817	ERR1664536	MOS5	Dalnegorsk, Russia	44.5	135.5	7700
PRJEB14817	ERR1664537	MOS5	Dalnegorsk, Russia	44.5	135.5	7700
PRJEB14817	ERR1664538	MOS2	Dalnegorsk, Russia	44.5	135.5	7700
PRJEB14817	ERR1664539	MOS2	Dalnegorsk, Russia	44.5	135.5	7700
PRJEB14817	ERR1664540	MOS3	Dalnegorsk, Russia	44.5	135.5	7700
PRJEB14817	ERR1664541	MOS3	Dalnegorsk, Russia	44.5	135.5	7700
PRJEB14817	ERR1664542	MOS6	Dalnegorsk, Russia	44.5	135.5	7700
PRJEB14817	ERR1664543	MOS4	Dalnegorsk, Russia	44.5	135.5	7700
PRJEB14817	ERR1664544	MOS4	Dalnegorsk, Russia	44.5	135.5	7700
PRJEB14817	ERR1664545	MOS4	Dalnegorsk, Russia	44.5	135.5	7700
PRJEB14817	ERR1664546	MOS5	Dalnegorsk, Russia	44.5	135.5	7700
PRJEB14817	ERR1664547	MOS5	Dalnegorsk, Russia	44.5	135.5	7700
PRJEB14817	ERR1664548	MOS5	Dalnegorsk, Russia	44.5	135.5	7700
PRJEB14817	ERR1664549	MOS5	Dalnegorsk, Russia	44.5	135.5	7700
PRJEB14817	ERR1664550	MOS5	Dalnegorsk, Russia	44.5	135.5	7700
PRJEB14817	ERR1664551	MOS5	Dalnegorsk, Russia	44.5	135.5	7700
PRJEB14817	ERR1664552	MOS5	Dalnegorsk, Russia	44.5	135.5	7700
PRJEB14817	ERR1664553	MOS5	Dalnegorsk, Russia	44.5	135.5	7700
PRJEB14817	ERR1664554	MOS5	Dalnegorsk, Russia	44.5	135.5	7700
PRJEB14817	ERR1664555	MOS5	Dalnegorsk, Russia	44.5	135.5	7700
PRJEB14817	ERR1664556	MOS5	Dalnegorsk, Russia	44.5	135.5	7700
PRJEB14817	ERR1664557	MOS5	Dalnegorsk, Russia	44.5	135.5	7700
PRJEB11450	ERR1136471	I1508	Berettyóújfalu-Morotva-Liget:, Hungary	47.3187	21.5274	7693
PRJEB22652	ERR2216803	I4917	Hadučka Vodenica, Serbia	44.49	21.08	7672
PRJEB22629	ERR2180996	I1880	Lánycsók, Gata-Csatola, Hungary	45.993	18.5813	7672
PRJEB29700	ERR3350404	NEO235	Russia	44.5	135.4	7658
PRJEB28961	ERR2880965	I0309	Argentina	-38.3606	-60.2442	7650
PRJEB29700	ERR3350405	NEO236	Russia	44.5	135.4	7648
PRJEB11450	ERR1136366	I0174	Alsonyek-Bataszek, Mernoki telep, Hungary	46.2	18.7	7645
PRJEB22652	ERR2216783	I4875	Vlasac, Serbia	44.53	22.05	7643
PRJEB8448	ERR769592	I0174	Alsónyék-Bátaszék, Mérnöki telep, Hungary	46.2	18.7	7642
PRJEB29700	ERR3350406	NEO237	Russia	44.5	135.4	7636
PRJEB22652	ERR2216785	I4876	Vlasac, Serbia	44.53	22.05	7625
PRJEB8448	ERR769584	I0124	Lebyanzhinka IV, Sok River, Samara, Russia	53.4	50.4	7624.5
PRJEB22652	ERR2216525	I0700	Malak Preslavets, Bulgaria	43.98	26.4	7622
PRJEB22652	ERR2216535	I1108	Malak Preslavets, Bulgaria	43.98	26.4	7622
PRJEB22652	ERR2216537	I1109	Malak Preslavets, Bulgaria	43.98	26.4	7622
PRJEB22652	ERR2216539	I1113	Malak Preslavets, Bulgaria	43.98	26.4	7622
PRJEB22652	ERR2216543	I1295	Malak Preslavets, Bulgaria	43.98	26.4	7622
PRJEB22652	ERR2216545	I1296	Malak Preslavets, Bulgaria	43.98	26.4	7622
PRJEB22652	ERR2216547	I1297	Malak Preslavets, Bulgaria	43.98	26.4	7622
PRJEB22652	ERR2216593	I2215	Malak Preslavets, Bulgaria	43.98	26.4	7622
PRJEB22652	ERR2216595	I2216	Malak Preslavets, Bulgaria	43.98	26.4	7622
PRJEB22652	ERR2216683	I3879	Malak Preslavets, Bulgaria	43.98	26.4	7622
PRJEB11450	ERR1136361	I0124	Lebyanzhinka IV, Sok River, Samara, Russia	53.4	50.4	7617.5
PRJEB32566	ERR3559881	R9	Grotta Continenza, Italy	41.96	13.54	7568
PRJEB29700	ERR3350407	NEO238	Russia	44.5	135.4	7557
PRJEB29700	ERR3350408	NEO239	Russia	44.5	135.4	7545
PRJEB42781	ERR5211204	S11696	Bulgan, Mongolia	49.3925	102.703	7528
PRJEB22652	ERR2216761	I4632	Zvejnieki, Latvia	56.28	25.13	7525
PRJEB22652	ERR2216865	I5408	Ostrovul Corbului, Romania	44.52	22.72	7522
PRJEB42781	ERR5211206	I11698	Bulgan, Mongolia	49.3925	102.703	7520
PRJEB29700	ERR3350433	NEO240	Russia	44.5	135.4	7515
PRJEB42781	ERR5211236	S13179	Bulgan, Mongolia	49.39	102.7	7515
PRJEB42781	ERR5211243	I13698	Bulgan, Mongolia	49.5347	103.282	7504
PRJEB42781	ERR5211205	S11697	Bulgan, Mongolia	49.3925	102.703	7500
PRJEB42781	ERR5211261	S14000	Bulgan, Mongolia	49.5347	103.282	7480
PRJEB28961	ERR2880964	I0308	Argentina	-38.3606	-60.2442	7430
PRJEB22629	ERR2181011	I2382	Mezőkövesd-Mocsolyás, Hungary	47.7813	20.5826	7422
PRJEB22629	ERR2181012	I2380	Mezőkövesd-Mocsolyás, Hungary	47.7813	20.5826	7422
PRJEB28961	ERR2880984	I7088	Argentina	-38.3606	-60.2442	7420
PRJEB39378	ERR4352059	brn008	Izvestkovaja, Russia	52.2308	116.993	7392.5
PRJEB28961	ERR2880982	I5457	Belize	16.5	-89	7390
PRJEB32566	ERR3550682	R18	Ripabianca di Monterado, Italy	43.7224	13.0339	7370.5
PRJEB28961	ERR2880981	I5456	Belize	16.5	-89	7370
HRA000451	HRR174394	Baojianshan5_M1	Baojianshan, China	22.34	106.85	7367.5
HRA000451	HRR174415	Baojianshan5_M2	Baojianshan, China	22.34	106.85	7367.5
PRJEB39378	ERR4351611	brn001	Izvestkovaja, Russia	52.2308	116.993	7345
PRJEB22652	ERR2216559	I1736	Vasil'evka, Ukraine	48.3	35.14	7320
PRJEB22652	ERR2216859	I5402	Hadučka Vodenica, Serbia	44.64	22.3	7315
PRJEB32566	ERR3545991	R19	Ripabianca di Monterado, Italy	43.7224	13.0339	7305
HRA000411	HRR163277	NE58h	Heilongjiang, China	45.85	126	7296.5
PRJEB32566	ERR3545990	R17	Ripabianca di Monterado, Italy	43.7224	13.0339	7295.5
PRJEB8448	ERR769606	I0409	Els Trocs, Spain	42.5	0.5	7286.5
PRJEB11450	ERR1136469	I1506	Polgar Ferenci hat, Hungary	47.88	21.192	7282.5
PRJEB8448	ERR769608	I0412	Els Trocs, Spain	42.5	0.5	7280
PRJEB11450	ERR1136388	I0409	Els Trocs, Spain	42.5	0.5	7279.5
PRJEB32566	ERR3551355	R16	Ripabianca di Monterado, Italy	43.7224	13.0339	7279.5
PRJEB8448	ERR769651	I0411	Els Trocs, Spain	42.5	0.5	7275.5
PRJEB11450	ERR1136391	I0412	Els Trocs, Spain	42.5	0.5	7273
PRJEB22652	ERR2216885	I5869	Volniensky, Vilnianka, Ukraine	47.95	35.39	7272
PRJEB22652	ERR2216925	I5957	Volniensky, Vilnianka, Ukraine	47.95	35.39	7272
PRJEB22652	ERR2216927	I6133	Volniensky, Vilnianka, Ukraine	47.95	35.39	7272
PRJEB22629	ERR2181124	I2376	Tiszadob-Ókenéz, Hungary	48.0036	21.1765	7272
PRJEB8448	ERR769583	I0061	Yuzhnyy Oleni Ostrov, Karelia, Russia	61.65	35.65	7272
PRJEB22652	ERR2216909	I5885	DereivkaSite I, Ukraine	48.91	33.76	7270
PRJEB11450	ERR1136392	I0413	Els Trocs, Spain	42.5	0.5	7268.5
PRJEB11450	ERR1136345	I0061	Yuzhnyy Oleni Ostrov, Karelia, Russia	61.65	35.65	7265
PRJEB11450	ERR1136368	I0211	Yuzhnyy Oleni Ostrov, Karelia, Russia	61.65	35.65	7265
PRJEB22652	ERR2216795	I4882	Vlasac, Serbia	44.64	22.3	7264
PRJEB22652	ERR2216797	I4914	Hadučka Vodenica, Serbia	44.64	22.3	7260
PRJEB13123	ERR1463768	I1293	Hotu Cave, Iran	35.59	53.5	7250
PRJEB13123	ERR1341806	BerryAuBac	France	49.24	3.54	7245
PRJEB42781	ERR5211288	I3354	Primorsky Krai, Russia	42.7894	131.276	7237
PRJEB11450	ERR1136463	I1498	Debrecen Tocopart Erdoalja, Hungary	47.52	21.589	7232.5
PRJEB32566	ERR3556088	R6	Grotta Continenza, Italy	41.96	13.54	7231.5
PRJEB49291	ERR7720075	I2967	Hora, Malawi	-11.6599	33.6419	7230
PRJEB49291	ERR7720089	I2967	Hora, Malawi	-11.6599	33.6419	7230
PRJEB22629	ERR2181022	I1894	Versend-Gilencsa, Hungary	45.5853	18.3077	7222
PRJEB22629	ERR2181023	I1887	Versend-Gilencsa, Hungary	45.5853	18.3077	7222
PRJEB11450	ERR1136464	I1499	Garadna, Hungary	48.52	21.168	7221.5
PRJEB11450	ERR1136465	I1500	Kompolt-Kigyoser, Hungary	47.167	20.833	7220.5
PRJEB22652	ERR2216897	I5878	DereivkaSite I, Ukraine	48.91	33.76	7209.5
PRJEB22652	ERR2216801	I4916	Hadučka Vodenica, Serbia	44.64	22.3	7209
PRJEB47891	ERR7195152	I15648	Czech Republic	49.9916	14.1626	7200
PRJEB47891	ERR7195156	I15818	Czech Republic	50.5906	13.8763	7200
PRJEB47891	ERR7195158	I15819	Czech Republic	49.4664	17.1854	7200
PRJEB47891	ERR7195160	I15821	Czech Republic	49.7564	13.3084	7200
PRJEB47891	ERR7196216	I7951	Czech Republic	50.0808	14.2452	7200
PRJEB47891	ERR7196218	I7952	Czech Republic	50.0808	14.2452	7200
PRJEB22629	ERR2181065	I2005	Halberstadt-Sonntagsfeld, Germany	51.8958	11.0467	7198
PRJEB22629	ERR2181078	I2029	Halberstadt-Sonntagsfeld, Germany	51.8958	11.0467	7198
PRJEB22652	ERR2216893	I5875	DereivkaSite I, Ukraine	48.91	33.76	7197.5
PRJEB22629	ERR2181068	I2016	Halberstadt-Sonntagsfeld, Germany	51.8958	11.0467	7197
PRJEB22629	ERR2181069	I2017	Halberstadt-Sonntagsfeld, Germany	51.8958	11.0467	7197
PRJEB22629	ERR2181070	I1550	Halberstadt-Sonntagsfeld, Germany	51.8958	11.0467	7197
PRJEB22629	ERR2181072	I2020	Halberstadt-Sonntagsfeld, Germany	51.8958	11.0467	7197
PRJEB22629	ERR2181073	I2021	Halberstadt-Sonntagsfeld, Germany	51.8958	11.0467	7197
PRJEB22629	ERR2181074	I2022	Halberstadt-Sonntagsfeld, Germany	51.8958	11.0467	7197
PRJEB22629	ERR2181077	I2026	Halberstadt-Sonntagsfeld, Germany	51.8958	11.0467	7197
PRJEB22629	ERR2181079	I2030	Halberstadt-Sonntagsfeld, Germany	51.8958	11.0467	7197
PRJEB22629	ERR2181081	I2032	Halberstadt-Sonntagsfeld, Germany	51.8958	11.0467	7197
PRJEB22629	ERR2181082	I2036	Halberstadt-Sonntagsfeld, Germany	51.8958	11.0467	7197
PRJEB22629	ERR2181085	I2038	Halberstadt-Sonntagsfeld, Germany	51.8958	11.0467	7197
PRJEB22652	ERR2216917	I5890	DereivkaSite I, Ukraine	48.91	33.76	7196
PRJEB22652	ERR2216771	I4666	Lepenski Vir, Serbia	44.55	22.03	7179
PRJEB11450	ERR1136468	I1505	Polgar Ferenci hat, Hungary	47.88	21.192	7178.5
PRJEB22652	ERR2216671	I3714	Volniensky, Vilnianka, Ukraine	47.95	35.39	7172
PRJEB22652	ERR2216701	I4112	Dereivka, Ukraine	48.91	33.76	7172
PRJEB22652	ERR2216899	I5879	DereivkaSite I, Ukraine	48.91	33.76	7172
PRJEB22652	ERR2216913	I5888	DereivkaSite I, Ukraine	48.91	33.76	7172
PRJEB8448	ERR769594	I0022	Viesenhäuser Hof, Stuttgart-Mühlhausen, Germany	48.78	9.18	7172
PRJEB8448	ERR769595	I0025	Viesenhäuser Hof, Stuttgart-Mühlhausen, Germany	48.78	9.18	7172
PRJEB8448	ERR769596	I0026	Viesenhäuser Hof, Stuttgart-Mühlhausen, Germany	48.78	9.18	7172
PRJEB42781	ERR5211331	I6358	Dornod aimag, Mongolia	48.29	115.1	7167
PRJEB11450	ERR1136333	I0022	Viesenhaeuser Hof, Stuttgart-Muehlhausen, Germany	48.78	9.18	7165
PRJEB11450	ERR1136334	I0025	Viesenhaeuser Hof, Stuttgart-Muehlhausen, Germany	48.78	9.18	7165
PRJEB11450	ERR1136335	I0026	Viesenhaeuser Hof, Stuttgart-Muehlhausen, Germany	48.78	9.18	7165
PRJEB8448	ERR769599	I0054	Unterwiederstedt, Germany	51.66	11.53	7161.5
PRJEB22652	ERR2216901	I5881	DereivkaSite I, Ukraine	48.91	33.76	7160.5
PRJEB8448	ERR769604	I0795	Karsdorf, Germany	51.273	11.6559	7160.5
PRJEB28961	ERR2880971	I1748	Argentina	-38.3606	-60.2442	7160
PRJEB28961	ERR2880985	I7090	Argentina	-38.3606	-60.2442	7160
PRJEB22652	ERR2216805	I4918	Saraorci-Jezava, Serbia	48.67	16.58	7159.5
PRJEB22652	ERR2216807	I5068	Kleinhadersdorf Flur Marchleiten, Austria	48.67	16.58	7159.5
PRJEB22652	ERR2216809	I5069	Kleinhadersdorf Flur Marchleiten, Austria	48.58	16.47	7159.5
PRJEB8448	ERR769601	I0057	Halberstadt-Sonntagsfeld, Germany	51.89	11.04	7159
PRJEB22652	ERR2216835	I5233	Padina, Serbia	44.6	22.01	7158
PRJEB32750	ERR4896462	I11929	Polgár-Ferenci-hát, Hungary	47.867	21.117	7157.5
PRJEB32750	ERR4896463	I11930	Polgár-Ferenci-hát, Hungary	47.867	21.117	7157.5
PRJEB32750	ERR4896464	I11931	Polgár-Ferenci-hát, Hungary	47.867	21.117	7157.5
PRJEB32750	ERR4896465	I11932	Polgár-Ferenci-hát, Hungary	47.867	21.117	7157.5
PRJEB32750	ERR4896466	I11933	Polgár-Ferenci-hát, Hungary	47.867	21.117	7157.5
PRJEB32750	ERR4896467	I11934	Polgár-Ferenci-hát, Hungary	47.867	21.117	7157.5
PRJEB32750	ERR4896468	I11935	Polgár-Ferenci-hát, Hungary	47.867	21.117	7157.5
PRJEB32750	ERR4896536	I11929	Polgár-Ferenci-hát, Hungary	47.867	21.117	7157.5
PRJEB32750	ERR4896537	I11930	Polgár-Ferenci-hát, Hungary	47.867	21.117	7157.5
PRJEB32750	ERR4896538	I11931	Polgár-Ferenci-hát, Hungary	47.867	21.117	7157.5
PRJEB32750	ERR4896539	I11932	Polgár-Ferenci-hát, Hungary	47.867	21.117	7157.5
PRJEB32750	ERR4896540	I11933	Polgár-Ferenci-hát, Hungary	47.867	21.117	7157.5
PRJEB32750	ERR4896541	I11934	Polgár-Ferenci-hát, Hungary	47.867	21.117	7157.5
PRJEB32750	ERR4896542	I11935	Polgár-Ferenci-hát, Hungary	47.867	21.117	7157.5
PRJEB22652	ERR2216769	I4665	Lepenski Vir, Serbia	44.55	22.03	7155
PRJEB11450	ERR1136340	I0054	Unterwiederstedt, Germany	51.66	11.53	7154.5
PRJEB11450	ERR1136430	I0795	Karsdorf, Germany	51.273	11.6559	7153.5
PRJEB11450	ERR1136431	I0797	Karsdorf, Germany	51.2831	11.65	7152.5
PRJEB11450	ERR1136484	I1550	Halberstadt-Sonntagsfeld, Germany	51.89	11.04	7152.5
PRJEB11450	ERR1136342	I0057	Halberstadt-Sonntagsfeld, Germany	51.89	11.04	7152
PRJEB22652	ERR2216729	I4440	Zvejnieki, Latvia	56.28	25.13	7151.5
PRJEB8448	ERR769600	I0056	Halberstadt-Sonntagsfeld, Germany	51.89	11.04	7151
PRJEB8448	ERR769598	I0048	Halberstadt-Sonntagsfeld, Germany	51.89	11.04	7151
PRJEB32750	ERR4896491	I20754	Dereivka, Ukraine	48.911	33.781	7150
PRJEB32750	ERR4896492	I20776	Dereivka, Ukraine	48.911	33.781	7150
PRJEB32750	ERR4896565	I20754	Dereivka, Ukraine	48.911	33.781	7150
PRJEB32750	ERR4896566	I20776	Dereivka, Ukraine	48.911	33.781	7150
PRJEB22652	ERR2216747	I4596	Zvejnieki, Latvia	56.28	25.13	7150
PRJEB22629	ERR2181096	I2199	El Prado de Pancorbo, Burgos, Spain	42.6282	-3.11649	7145.5
PRJEB8448	ERR769609	I0413	Els Trocs, Spain	42.5	0.5	7144.5
PRJEB11450	ERR1136338	I0048	Halberstadt-Sonntagsfeld, Germany	51.89	11.04	7144
PRJEB11450	ERR1136341	I0056	Halberstadt-Sonntagsfeld, Germany	51.89	11.04	7144
PRJEB8448	ERR769607	I0410	Els Trocs, Spain	42.5	0.5	7144
PRJEB22629	ERR2181080	I0057	Halberstadt-Sonntagsfeld, Germany	51.8958	11.0467	7142
PRJEB22652	ERR2216715	I4432	Zvejnieki, Latvia	56.28	25.13	7140
PRJEB22652	ERR2216647	I2534	Măgura Buduiasca, Romania	44.02	25.4	7140
PRJEB11450	ERR1136390	I0411	Els Trocs, Spain	42.5	0.5	7137.5
PRJEB11450	ERR1136389	I0410	Els Trocs, Spain	42.5	0.5	7137
PRJEB30874	ERR3078302	I8130	Spain	39.79	-1.03333	7135
PRJEB22629	ERR2181118	I0056	Halberstadt-Sonntagsfeld, Germany	51.8958	11.0467	7133
PRJEB22629	ERR2181007	I3535	Hajdúnánás-Eszlári út, Hungary	47.8576	21.4324	7132.5
PRJEB22629	ERR2181083	I2037	Halberstadt-Sonntagsfeld, Germany	51.8958	11.0467	7128
PRJEB22629	ERR2181076	I0048	Halberstadt-Sonntagsfeld, Germany	51.8958	11.0467	7128
PRJEB22652	ERR2216905	I5883	DereivkaSite I, Ukraine	48.91	33.76	7127.5
PRJEB8448	ERR769597	I0046	Halberstadt-Sonntagsfeld, Germany	51.8958	11.0467	7127
PRJEB47891	ERR7196058	I26738	Croatia	45.1522	18.0628	7125
PRJEB22629	ERR2181066	I2008	Halberstadt-Sonntagsfeld, Germany	51.8958	11.0467	7124
PRJEB22629	ERR2181086	I0046	Halberstadt-Sonntagsfeld, Germany	51.8958	11.0467	7123
PRJEB26349	ERR2573084	DA245	Shamanka II, Russia	51.6983	103.703	7123
PRJEB22629	ERR2180998	I4181	Bölcske-Gyűrűsvölgy, Hungary	46.7361	18.9581	7122
PRJEB22629	ERR2180999	I1882	Budakeszi, Szőlőskert-Tangazdaság, Hungary	47.5016	18.9105	7122
PRJEB22629	ERR2181000	I4196	Budakeszi, Szőlőskert-Tangazdaság, Hungary	47.5016	18.9105	7122
PRJEB22629	ERR2181002	I3536	Enese elkerülő, Kóny, Proletár-dülö, M85, Site 2, Hungary	47.6387	17.3645	7122
PRJEB22629	ERR2181003	I2744	Cegléd, site 4/2, Hungary	47.1788	19.8605	7122
PRJEB22629	ERR2181004	I2745	Cegléd, site 4/3，Hungary	47.1788	19.8605	7122
PRJEB22629	ERR2181005	I4186	Ebes-Sajtgyár, Hungary	47.4776	21.503	7122
PRJEB22629	ERR2181006	I4187	Ebes-Zsongvölgy, Hungary	47.4804	21.5019	7122
PRJEB22629	ERR2181010	I2378	Hejőkürt-Lidl logisztikai központ, Hungary	47.8607	21.0006	7122
PRJEB22629	ERR2181014	I4188	Polgár-Piócás, Hungary	47.8651	21.1253	7122
PRJEB22629	ERR2181015	I2355	Pusztataskony-Ledence I., Hungary	47.4592	20.5128	7122
PRJEB22629	ERR2181016	I2357	Pusztataskony-Ledence I., Hungary	47.4592	20.5128	7122
PRJEB22629	ERR2181018	I2375	Tiszadob-Ó-Kenéz, Hungary	48.0036	21.1765	7122
PRJEB22629	ERR2181019	I4199	Tiszadob-Ó-Kenéz, Hungary	48.0036	21.1765	7122
PRJEB22629	ERR2181113	I2743	Cegléd, site 4/1，Hungary	47.1788	19.8605	7122
PRJEB22629	ERR2181117	I2383	Hajdúnánás-Eszlári út, Hungary	47.8576	21.4324	7122
PRJEB11450	ERR1136336	I0046	Halberstadt-Sonntagsfeld, Germany	51.89	11.04	7120
PRJEB11450	ERR1136461	I1496	Apc-Berekalya I, Hungary	47.167	19.833	7119
PRJEB22629	ERR2181071	I0659	Halberstadt-Sonntagsfeld, Germany	51.8958	11.0467	7109
PRJEB22629	ERR2180997	I1904	Bátaszék-Lajvér, Hungary	46.2049	18.7004	7100
PRJEB22652	ERR2216815	I5072	Kargadur, Croatia	45.32	18.39	7098
PRJEB8448	ERR769593	I0176	Szemely-Hegyes, Hungary	46.4	18.74	7097
PRJEB22629	ERR2181017	I2377	Tiszadob-Ó-Kenéz, Hungary	48.0036	21.1765	7097
PRJEB11450	ERR1136367	I0176	Szemely-Hegyes, Hungary	46.4	18.74	7090
PRJEB49291	ERR7720064	I10871	Shum Laka, Cameroon	5.8586	10.0778	7090
PRJEB49291	ERR7720085	I10871	Shum Laka, Cameroon	5.8586	10.0778	7090
PRJEB22652	ERR2216833	I5232	Padina, Serbia	44.6	22.01	7078
PRJEB22652	ERR2216529	I0706	Dzhulyunitsa, Bulgaria	43.16	25.88	7075
PRJEB22652	ERR2216669	I3713	Volniensky, Vilnianka, Ukraine	47.95	35.39	7072.5
PRJEB22652	ERR2216527	I0704	Dzhulyunitsa, Bulgaria	43.16	25.88	7070
HRA000411	HRR163278	NE-18f	Heilongjiang, China	45.96	125.77	7069.5
PRJEB8448	ERR769603	I0659	Halberstadt-Sonntagsfeld, Germany	51.89	11.04	7060
PRJEB22652	ERR2216549	I1298	Ohoden, Bulgaria	43.37	23.73	7060
PRJEB42781	ERR5211211	I1196	Primorsky Krai, Russia	42.7894	131.276	7058
PRJEB11450	ERR1136417	I0659	Halberstadt-Sonntagsfeld, Germany	51.89	11.04	7053
PRJEB22629	ERR2181067	I2014	Halberstadt-Sonntagsfeld, Germany	51.8958	11.0467	7050
PRJEB22652	ERR2216871	I5427	Diros, Alepotrypa Cave, Greece	36.64	22.38	7050
PRJEB42781	ERR5211340	I7021	Dornod aimag, Mongolia	47.9997	113.933	7050
PRJEB47891	ERR7196144	I4188	Hungary	47.8651	21.1253	7050
PRJEB22629	ERR2181084	I0100	Halberstadt-Sonntagsfeld, Germany	51.8958	11.0467	7049
PRJEB22629	ERR2181122	I1889	Szederkény-Kukorica-dülö, Hungary	45.5969	18.2825	7048.5
PRJEB22629	ERR2181075	I0821	Halberstadt-Sonntagsfeld, Germany	51.8958	11.0467	7047.5
PRJEB22629	ERR2181035	I1891	Fajsz-Garadomb, Hungary	46.4159	18.9197	7040.5
PRJEB26721	ERR2583799	La368	Laos	18.41	103.64	7040
PRJEB30575	ERR3155251	I7759	Ust’-Belaya II, Angara river, Russia	52.9169	103.657	7035
PRJEB22652	ERR2216779	I4873	Vlasac, Serbia	44.53	22.05	7035
PRJEB30874	ERR3078303	I0843	Spain	42.911	-5.3778	7030
PRJEB22652	ERR2216689	I3948	Zemunica Cave, Croatia	43.59	16.65	7030
PRJEB22652	ERR2216821	I5079	Radovanci, Croatia	48.58	16.47	7022
PRJEB22652	ERR2216823	I5204	Schletz, Austria	48.58	16.47	7022
PRJEB22652	ERR2216825	I5205	Schletz, Austria	48.58	16.47	7022
PRJEB22652	ERR2216827	I5206	Schletz, Austria	48.58	16.47	7022
PRJEB22652	ERR2216829	I5207	Schletz, Austria	48.58	16.47	7022
PRJEB22652	ERR2216831	I5208	Schletz, Austria	48.58	16.47	7022
PRJEB30874	ERR3078304	I10942	Gibraltar	36.132	-5.34377	7022
PRJEB49391	ERR7735763	I20428	Mexico	16.1	-88.8	7015
PRJEB8448	ERR769602	I0100	Halberstadt-Sonntagsfeld, Germany	51.89	11.04	7011
HRA000411	HRR163279	NE19	Heilongjiang, China	45.96	125.75	7010.5
PRJEB8448	ERR769605	I0821	Halberstadt-Sonntagsfeld, Germany	51.8958	11.0467	7010
PRJEB26349	ERR2573088	DA249	Shamanka II, Russia	51.6983	103.703	7005
PRJEB11450	ERR1136347	I0100	Halberstadt-Sonntagsfeld, Germany	51.89	11.04	7004
PRJEB11450	ERR1136437	I0821	Halberstadt-Sonntagsfeld, Germany	51.8958	11.0467	7003
PRJEB22652	ERR2216687	I3947	Zemunica Cave, Croatia	43.59	16.65	7000
PRJEB49291	ERR7720065	I10872	Shum Laka, Cameroon	5.8586	10.0778	6985
PRJEB49291	ERR7720086	I10872	Shum Laka, Cameroon	5.8586	10.0778	6985
PRJEB30874	ERR3078301	I3209	Spain	40.4182	-0.11675	6980
PRJEB22652	ERR2216791	I4880	Vlasac, Serbia	44.53	22.05	6979
PRJEB22652	ERR2216657	I3433	Zemunica Cave, Croatia	43.59	16.65	6970
PRJEB22629	ERR2181029	I1893	Alsónyék-Elkerülő 2. site, Hungary	46.2041	18.7225	6961
PRJEB22652	ERR2216519	I0676	Govrlevo, Sopi_te, Skopje, Macedonia	41.9	21.35	6960
PRJEB22652	ERR2216789	I4878	Vlasac, Serbia	44.53	22.05	6955
PRJEB42781	ERR5211215	I1206	Primorsky Krai, Russia	42.7894	131.276	6954
PRJEB47891	ERR7195154	I15650	Czech Republic	50.0788	14.2802	6950
PRJEB47891	ERR7196214	I7950	Czech Republic	50.0788	14.2802	6950
PRJEB22629	ERR2181030	I4185	Alsónyék-Elkerülő 2. site, Hungary	46.2045	18.7299	6949
PRJEB22629	ERR2181034	I1890	Fajsz-Garadomb, Hungary	46.4159	18.9197	6947
PRJEB22652	ERR2216681	I3719	Dereivka, Ukraine	48.91	33.76	6896
PRJEB28961	ERR2880986	I8348	Argentina	-36.0772	-62.3472	6880
PRJEB42781	ERR5211213	I1198	Primorsky Krai, Russia	42.7894	131.276	6872
HRA000411	HRR163280	NE29	Heilongjiang, China	45.93	126.37	6870
PRJEB22629	ERR2181041	I1901	Veszprém Jutasi út, Hungary	47.1026	17.913	6861
PRJEB22629	ERR2180994	I1878	Alsónyék-Bátaszék, Mérnöki telep, Hungary	46.2055	18.705	6857
PRJEB26349	ERR2573086	DA247	Shamanka II, Russia	51.6983	103.703	6856
PRJEB13123	ERR1463796	I1671	Seh Gabi, Iran	34.5	47.96	6850
PRJEB22652	ERR2216659	I3498	Beli Manastir-Popova zemlja, Croatia	45.76	18.57	6850
PRJEB22652	ERR2216735	I4551	Zvejnieki, Latvia	56.28	25.13	6845
PRJEB22629	ERR2181038	I4184	Szemely-Hegyes, Hungary	46.0254	18.3251	6844.5
PRJEB22652	ERR2216751	I4626	Zvejnieki, Latvia	56.28	25.13	6840
PRJEB42781	ERR5211209	I1193	Primorsky Krai, Russia	42.7894	131.276	6832
HRA000411	HRR163281	NE-22	Heilongjiang, China	46.15	126.23	6831
PRJEB22652	ERR2216861	I5405	Lepenski Vir, Serbia	44.55	22.03	6829
PRJEB35980	ERR3800925	I4063	Italy	37.724	12.916	6829
PRJEB22629	ERR2181037	I4183	Szemely-Hegyes, Hungary	46.0254	18.3251	6828.5
PRJEB35980	ERR3800929	I4065	Italy	37.724	12.916	6828
PRJEB42781	ERR5211289	I3355	Primorsky Krai, Russia	42.7894	131.276	6821
PRJEB35980	ERR3800923	I4062	Italy	37.724	12.916	6817
PRJEB22652	ERR2216727	I4439	Zvejnieki, Latvia	56.28	25.13	6815
PRJEB26349	ERR2573087	DA248	Shamanka II, Russia	51.6983	103.703	6815
PRJEB42781	ERR5211212	I1197	Primorsky Krai, Russia	42.7894	131.276	6804
PRJEB22652	ERR2216745	I4595	Zvejnieki, Latvia	56.28	25.13	6800
PRJEB28961	ERR2880988	I8350	Argentina	-36.0772	-62.3472	6800
PRJEB28961	ERR2880995	LAR002	Brazil	-24.2837	-47.4856	6800
PRJEB22652	ERR2216731	I4441	Zvejnieki, Latvia	56.28	25.13	6797
PRJEB26349	ERR2573085	DA246	Shamanka II, Russia	51.6983	103.703	6792
PRJEB22629	ERR2181095	I1972	El Prado de Pancorbo, Burgos, Spain	42.6282	-3.11649	6781.5
PRJEB22629	ERR2181024	I0449	Hódmezővásárhely-Gorzsa grave 18, Hungary	46.36	20.43	6772
PRJEB22629	ERR2181025	I0447	Hódmezővásárhely-Gorzsa grave 4, Hungary	46.36	20.43	6772
PRJEB22629	ERR2181026	I2387	Hódmezővásárhely-Kökénydomb Vörös tanya, Hungary	46.394	20.2449	6772
PRJEB22629	ERR2181027	I2358	Pusztataskony-Ledence I., Hungary	47.4592	20.5128	6772
PRJEB22629	ERR2181028	I2746	Vésztő-Mágor, Hungary	46.9396	21.2091	6772
PRJEB22629	ERR2181120	I2359	Pusztataskony-Ledence I., Hungary	47.4592	20.5128	6772
PRJEB22629	ERR2181130	I1900	Veszprém Jutasi út, Hungary	47.1026	17.913	6762.5
PRJEB39378	ERR4351612	Matta-1	Matta burial, Matta lake, Russia	62.3557	130.648	6760
PRJEB22652	ERR2216521	I0679	Krepost, Bulgaria	42.02	25.6	6760
PRJEB22652	ERR2216643	I2532	Coțatcu, Romania	45.48	27	6755
PRJEB13123	ERR1463795	I1670	Seh Gabi, Iran	34.5	47.96	6750
PRJEB22652	ERR2216641	I2529	Yabalkovo, Bulgaria	42.1	25.75	6750
PRJEB13123	ERR1463793	I1662	Seh Gabi, Iran	34.5	47.96	6743.5
PRJEB22629	ERR2180993	I4971	Tiszaszőlős-Domaháza, Hungary	47.5592	20.7212	6740
PRJEB22629	ERR2181033	I1905	Csabdi-Télizöldes, Hungary	47.5106	18.6169	6736
PRJEB35980	ERR3800927	I4064	Italy	37.724	12.916	6725
PRJEB42781	ERR5211264	S14307	Primorsky Krai, Russia	42.7894	131.276	6725
PRJEB22652	ERR2216811	I5070	Schletz, Austria	44.82	13.64	6720
PRJEB42781	ERR5211265	S14308	Primorsky Krai, Russia	42.7894	131.276	6714
PRJEB26349	ERR2573055	DA340	Lokomotiv, Russia	52.2869	104.249	6713
PRJEB26349	ERR2573056	DA341	Lokomotiv, Russia	52.2869	104.249	6713
PRJEB26349	ERR2573057	DA357	Lokomotiv, Russia	52.2869	104.249	6713
PRJEB26349	ERR2573058	DA359	Lokomotiv, Russia	52.2869	104.249	6713
PRJEB42781	ERR5211208	I1192	Primorsky Krai, Russia	42.7894	131.276	6711
PRJEB28961	ERR2880987	I8349	Argentina	-36.0772	-62.3472	6710
PRJEB22629	ERR2181112	I1877	Alsónyék-Bátaszék, Mérnöki telep, Hungary	46.2055	18.705	6704
PRJEB22629	ERR2180992	I2794	Törökszentmiklós, road 4, site 3, Hungary	47.1916	20.4023	6700
PRJEB22652	ERR2216705	I4167	Beli Manastir-Popova zemlja, Croatia	45.76	18.57	6696
PRJEB22652	ERR2216617	I2431	Ivanovo, Bulgaria	43.1	26.72	6687
PRJEB22652	ERR2216813	I5071	Kargadur, Croatia	44.82	13.64	6685
PRJEB22629	ERR2180995	I1876	Alsónyék-Bátaszék, Mérnöki telep, Hungary	46.2055	18.705	6677
PRJEB42781	ERR5211207	I1190	Primorsky Krai, Russia	42.7894	131.276	6675
PRJEB22629	ERR2181031	I1903	Bátaszék-Lajvér, Hungary	46.2049	18.7004	6672
PRJEB22629	ERR2181032	I1906	Csabdi-Télizöldes, Hungary	47.5106	18.6169	6672
PRJEB22629	ERR2181036	I1902	Felsőörs-Bárókert, Hungary	47.0194	17.9624	6672
PRJEB22629	ERR2181039	I2352	Veszprém Jutasi út, Hungary	47.1026	17.913	6672
PRJEB22629	ERR2181040	I1899	Veszprém Jutasi út, Hungary	47.1026	17.913	6672
PRJEB22652	ERR2216707	I4168	Beli Manastir-Popova zemlja, Croatia	45.76	18.57	6671.5
PRJEB22652	ERR2216699	I4111	Dereivka, Ukraine	48.91	33.76	6657
PRJEB22652	ERR2216673	I3715	Volniensky, Vilnianka, Ukraine	47.95	35.39	6655
PRJEB42781	ERR5211210	I1194	Primorsky Krai, Russia	42.7894	131.276	6652
PRJEB22652	ERR2216507	ANI163	Varna, Bulgaria	43.21	27.86	6648.5
PRJEB22652	ERR2216503	ANI159_ANI181	Varna, Bulgaria	43.21	27.86	6642.5
PRJEB22652	ERR2216817	I5077	Osijek,Hermanov Vinograd, Croatia	45.32	18.39	6641
PRJEB22652	ERR2216517	I0634	Gomolava, Hrtkovci, Vojvodina, Serbia	44.9	19.75	6629
PRJEB22652	ERR2216663	I3708	Diros, Alepotrypa Cave, Greece	36.64	22.38	6622
PRJEB13123	ERR1463792	I1661	Seh Gabi, Iran	34.5	47.96	6615.5
PRJEB11450	ERR1136360	I0122	Khvalynsk II, Volga River, Samara, Russia	52.22	48.1	6615
PRJEB11450	ERR1136403	I0433	Khvalynsk II, Volga River, Samara, Russia	52.22	48.1	6615
PRJEB11450	ERR1136404	I0434	Khvalynsk II, Volga River, Samara, Russia	52.22	48.1	6615
PRJEB22652	ERR2216637	I2521	Dzhulyunitsa, Bulgaria	43.16	25.88	6615
PRJEB22652	ERR2216505	ANI160	Varna, Bulgaria	43.21	27.86	6614
PRJEB35748	ERR3828904	AT-501	South bank of Kherlen River (Kherlengiin Ereg), Mongolia	48.0704	114.666	6612.5
PRJEB35748	ERR3828905	AT-501	South bank of Kherlen River (Kherlengiin Ereg), Mongolia	48.0704	114.666	6612.5
PRJEB32466	ERR3325068	I1958	Russia	56.0362	69.3389	6591
PRJEB22652	ERR2216609	I2425	Sushina, Bulgaria	43.06	26.77	6586.5
PRJEB47891	ERR7196060	I26741	Croatia	45.551	18.7466	6585
PRJEB29700	ERR3350385	NEO229	Russia	53	103.7	6579
PRJEB22652	ERR2216499	ANI152	Varna, Bulgaria	43.21	27.86	6566.5
PRJEB39378	ERR4352058	brn003	Dvorcy-Dacha burial, Russia	52.0742	113.214	6554.5
PRJEB22652	ERR2216541	I1131	Gomolava, Hrtkovci, Vojvodina, Serbia	44.9	19.75	6554.5
PRJEB28961	ERR2880994	LAR001	Brazil	-24.2837	-47.4856	6550
PRJEB22652	ERR2216717	I4434	Zvejnieki, Latvia	56.28	25.13	6530
PRJEB22652	ERR2216591	I2181	Smyadovo, Bulgaria	43.06	26.98	6524.5
PRJEB32751	ERR3929412	S14460.E1.L1	Fofonovo, Russia	52.055	106.752	6522
PRJEB32751	ERR3929414	S14461.E1.L1	Fofonovo, Russia	52.055	106.752	6522
PRJEB32751	ERR3929413	S14460.E1.L1	Fofonovo, Russia	52.055	106.752	6522
PRJEB32751	ERR3929415	S14461.E1.L1	Fofonovo, Russia	52.055	106.752	6522
PRJEB22652	ERR2216515	I0633	Gomolava, Hrtkovci, Vojvodina, Serbia	44.9	19.75	6520
PRJEB22652	ERR2216615	I2430	Smyadovo, Bulgaria	43.06	26.98	6519.5
PRJEB29074	ERR2868038	SA5832	Punta Santa Ana, Patagonia, Chile	NA	NA	6500
PRJEB22652	ERR2216667	I3712	Volniensky, Vilnianka, Ukraine	47.95	35.39	6490
PRJEB22652	ERR2216889	I5872	Volniensky, Vilnianka, Ukraine	47.95	35.39	6485
PRJEB22652	ERR2216501	ANI153	Varna, Bulgaria	43.21	27.86	6484.5
PRJEB26349	ERR2573089	DA250	Shamanka II, Russia	51.6983	103.703	6483
PRJEB22629	ERR2181088	I2012	Halberstadt-Sonntagsfeld, Germany	51.8958	11.0467	6472
PRJEB22652	ERR2216531	I0781	Yunatsite, Bulgaria	42.23	24.26	6471.5
PRJEB22652	ERR2216645	I2533	Carcea, Romania	44.26	23.9	6470
PRJEB22652	ERR2216739	I4553	Zvejnieki, Latvia	56.28	25.13	6470
PRJEB11450	ERR1136460	I1495	Apc-Berekalya I, Hungary	47.167	19.833	6468.5
PRJEB22652	ERR2216605	I2423	Smyadovo, Bulgaria	43.06	26.98	6460
PRJEB22652	ERR2216737	I4552	Zvejnieki, Latvia	56.28	25.13	6460
PRJEB22652	ERR2216551	I1378	Vovnigi, Ukraine	48.3	35.14	6453
PRJEB47891	ERR7194974	I14190	Czech Republic	50.0544	14.3634	6450
PRJEB22629	ERR2181013	I3537	Mezőkövesd-Mocsolyás, Hungary	47.7813	20.5826	6449
PRJEB22652	ERR2216887	I5870	Volniensky, Vilnianka, Ukraine	47.95	35.39	6430
PRJEB22652	ERR2216533	I0785	Yunatsite, Bulgaria	42.23	24.26	6429
PRJEB22652	ERR2216629	I2509	Dzhulyunitsa, Bulgaria	43.16	25.88	6425
PRJEB22652	ERR2216563	I1738	Vovnigi, Ukraine	48.3	35.14	6420
PRJEB22652	ERR2216703	I4114	Dereivka, Ukraine	48.91	33.76	6420
PRJEB22652	ERR2216613	I2427	Sushina, Bulgaria	43.06	26.77	6412
PRJEB22652	ERR2216675	I3716	Volniensky, Vilnianka, Ukraine	47.95	35.39	6410
PRJEB22652	ERR2216891	I5873	Volniensky, Vilnianka, Ukraine	47.95	35.39	6400
PRJEB26349	ERR2573091	DA252	Shamanka II, Russia	51.6983	103.703	6386
PRJEB22652	ERR2216883	I5868	Volniensky, Vilnianka, Ukraine	47.95	35.39	6385
PRJEB22652	ERR2216611	I2426	Sushina, Bulgaria	43.06	26.77	6379
PRJEB22652	ERR2216607	I2424	Smyadovo, Bulgaria	43.06	26.98	6376
PRJEB22652	ERR2216919	I5891	DereivkaSite I, Ukraine	48.91	33.76	6375
PRJEB26349	ERR2573090	DA251	Shamanka II, Russia	51.6983	103.703	6373
PRJEB22629	ERR2181042	I2793	Törökszentmiklós, road 4, site 3, Hungary	47.1916	20.4023	6372.5
PRJEB22652	ERR2216639	I2526	Samovodene, Bulgaria	43.14	25.6	6370
PRJEB22652	ERR2216923	I5893	DereivkaSite I, Ukraine	48.91	33.76	6340
PRJEB22652	ERR2216677	I3717	Dereivka, Ukraine	48.91	33.76	6330
PRJEB22652	ERR2216725	I4438	Zvejnieki, Latvia	56.28	25.13	6330
PRJEB26349	ERR2573092	DA253	Shamanka II, Russia	51.6983	103.703	6329
PRJEB22652	ERR2216509	BerryAuBac	Berry au bac, France	49.24	3.54	6325
HRA000411	HRR163282	NE-9	Heilongjiang, China	46.01	125.8	6322.5
PRJEB22629	ERR2181129	I1885	Versend-Gilencsa, Hungary	45.5853	18.3077	6321
HRA000411	HRR163283	NE-2	Heilongjiang, China	45.85	125.82	6319
PRJEB26349	ERR2573093	DA362	Ust'-Ida, Russia	51.6983	103.703	6319
PRJEB22652	ERR2216633	I2519	Dzhulyunitsa, Bulgaria	43.16	25.88	6313.5
PRJEB22629	ERR2181051	I2394	Veszprém Jutasi út, Hungary	47.1026	17.913	6310
PRJEB32750	ERR4896503	I20760	Ekven, Russia	66.026	-170.073	6305
PRJEB32750	ERR4896504	I20782	Ekven, Russia	66.026	-170.073	6305
PRJEB32750	ERR4896577	I20760	Ekven, Russia	66.026	-170.073	6305
PRJEB32750	ERR4896578	I20782	Ekven, Russia	66.026	-170.073	6305
PRJEB22652	ERR2216553	I1732	Vovnigi, Ukraine	48.3	35.14	6300
PRJEB22652	ERR2216679	I3718	Dereivka, Ukraine	48.91	33.76	6300
PRJEB22652	ERR2216911	I5886	DereivkaSite I, Ukraine	48.91	33.76	6290
PRJEB22629	ERR2181043	I2353	Pusztataskony-Ledence I., Hungary	47.4592	20.5128	6272
PRJEB22629	ERR2181044	I2354	Pusztataskony-Ledence I., Hungary	47.4592	20.5128	6272
PRJEB22629	ERR2181045	I2395	Pusztataskony-Ledence I., Hungary	47.4592	20.5128	6272
PRJEB22629	ERR2181119	I2356	Pusztataskony-Ledence I., Hungary	47.4592	20.5128	6272
PRJEB22629	ERR2181021	I1895	Szederkény-Kukorica-dülö, Hungary	45.5969	18.2825	6267
PRJEB22629	ERR2181020	I1896	Szederkény-Kukorica-dülö, Hungary	45.5969	18.2825	6264
PRJEB22629	ERR2181087	I0018	Viesenhaeuser Hof, Stuttgart-Muehlhausen, Germany	48.78	9.18	6246
PRJEB22629	ERR2181001	I2739	Alsónyék-Bátaszék, site 11, Hungary	46.2086	18.7	6244
PRJEB39378	ERR4351619	Onnyos-1	Onnyos burial, Russia	60.4583	131.092	6238
PRJEB39378	ERR5060337	Onnyos-1	Onnyos burial, Russia	60.4583	131.092	6238
PRJEB22629	ERR2181126	I1883	Tolna-Mözs TO26, Hungary	46.4071	18.7422	6233
PRJEB22652	ERR2216693	I4088	Urziceni, Romania	47.73	22.44	6225.5
PRJEB22629	ERR2181049	I1907	Enese elkerülő, Kóny, Proletár-dülö, M85, Site 2, Hungary	47.6387	17.3645	6224.5
PRJEB42243	ERR5023434	I10045	Potočani, Croatia	45.38	17.23	6222
PRJEB42243	ERR5023435	I10047	Potočani, Croatia	45.38	17.23	6222
PRJEB42243	ERR5023436	I10048	Potočani, Croatia	45.38	17.23	6222
PRJEB42243	ERR5023437	I10049	Potočani, Croatia	45.38	17.23	6222
PRJEB42243	ERR5023438	I10050	Potočani, Croatia	45.38	17.23	6222
PRJEB42243	ERR5023439	I10052	Potočani, Croatia	45.38	17.23	6222
PRJEB42243	ERR5023440	I10053	Potočani, Croatia	45.38	17.23	6222
PRJEB42243	ERR5023441	I10055	Potočani, Croatia	45.38	17.23	6222
PRJEB42243	ERR5023442	I10056	Potočani, Croatia	45.38	17.23	6222
PRJEB42243	ERR5023443	I10057	Potočani, Croatia	45.38	17.23	6222
PRJEB42243	ERR5023444	I10058	Potočani, Croatia	45.38	17.23	6222
PRJEB42243	ERR5023445	I10061	Potočani, Croatia	45.38	17.23	6222
PRJEB42243	ERR5023446	I10062	Potočani, Croatia	45.38	17.23	6222
PRJEB42243	ERR5023447	I10063	Potočani, Croatia	45.38	17.23	6222
PRJEB42243	ERR5023448	I10064	Potočani, Croatia	45.38	17.23	6222
PRJEB42243	ERR5023449	I10065	Potočani, Croatia	45.38	17.23	6222
PRJEB42243	ERR5023450	I10067	Potočani, Croatia	45.38	17.23	6222
PRJEB42243	ERR5023451	I10068	Potočani, Croatia	45.38	17.23	6222
PRJEB42243	ERR5023452	I10069	Potočani, Croatia	45.38	17.23	6222
PRJEB42243	ERR5023453	I10071	Potočani, Croatia	45.38	17.23	6222
PRJEB42243	ERR5023454	I10072	Potočani, Croatia	45.38	17.23	6222
PRJEB42243	ERR5023455	I10074	Potočani, Croatia	45.38	17.23	6222
PRJEB42243	ERR5023456	I10271	Potočani, Croatia	45.38	17.23	6222
PRJEB42243	ERR5023457	I10272	Potočani, Croatia	45.38	17.23	6222
PRJEB42243	ERR5023458	I10273	Potočani, Croatia	45.38	17.23	6222
PRJEB42243	ERR5023459	I10275	Potočani, Croatia	45.38	17.23	6222
PRJEB42243	ERR5023460	I10291	Potočani, Croatia	45.38	17.23	6222
PRJEB42243	ERR5023461	I10292	Potočani, Croatia	45.38	17.23	6222
PRJEB42243	ERR5023462	I10293	Potočani, Croatia	45.38	17.23	6222
PRJEB42243	ERR5023463	I10295	Potočani, Croatia	45.38	17.23	6222
PRJEB42243	ERR5023464	I10299	Potočani, Croatia	45.38	17.23	6222
PRJEB42243	ERR5023465	I10303	Potočani, Croatia	45.38	17.23	6222
PRJEB42243	ERR5023466	I10046	Potočani, Croatia	45.38	17.23	6222
PRJEB42243	ERR5023467	I10054	Potočani, Croatia	45.38	17.23	6222
PRJEB42243	ERR5023468	I10070	Potočani, Croatia	45.38	17.23	6222
PRJEB42243	ERR5023469	I10274	Potočani, Croatia	45.38	17.23	6222
PRJEB42243	ERR5023470	I10294	Potočani, Croatia	45.38	17.23	6222
PRJEB42243	ERR5023471	I10297	Potočani, Croatia	45.38	17.23	6222
PRJEB22652	ERR2216723	I4437	Zvejnieki, Latvia	56.28	25.13	6220
PRJEB22629	ERR2181008	I2384	Hajdúnánás-Eszlári út, Hungary	47.8576	21.4324	6220
PRJEB13123	ERR1463788	I1634	Areni1, Armenia	39.73	45.2	6217
PRJEB49291	ERR7720083	I8821	Kisese II, Tanzania	-4.49174	35.812	6210
PRJEB22652	ERR2216721	I4436	Zvejnieki, Latvia	56.28	25.13	6177
PRJEB32750	ERR4896435	I11902	Urziceni, Romania	44.43	26.37	6175
PRJEB32750	ERR4896436	I11903	Urziceni, Romania	44.43	26.37	6175
PRJEB32750	ERR4896437	I11904	Urziceni, Romania	44.43	26.37	6175
PRJEB32750	ERR4896438	I11905	Urziceni, Romania	44.43	26.37	6175
PRJEB32750	ERR4896439	I11906	Urziceni, Romania	44.43	26.37	6175
PRJEB32750	ERR4896440	I11907	Urziceni, Romania	44.43	26.37	6175
PRJEB32750	ERR4896441	I11908	Urziceni, Romania	44.43	26.37	6175
PRJEB32750	ERR4896442	I11909	Urziceni, Romania	44.43	26.37	6175
PRJEB32750	ERR4896509	I11902	Urziceni, Romania	44.717	26.633	6175
PRJEB32750	ERR4896510	I11903	Urziceni, Romania	44.717	26.633	6175
PRJEB32750	ERR4896511	I11904	Urziceni, Romania	44.717	26.633	6175
PRJEB32750	ERR4896512	I11905	Urziceni, Romania	44.717	26.633	6175
PRJEB32750	ERR4896513	I11906	Urziceni, Romania	44.717	26.633	6175
PRJEB32750	ERR4896514	I11907	Urziceni, Romania	44.717	26.633	6175
PRJEB32750	ERR4896515	I11908	Urziceni, Romania	44.717	26.633	6175
PRJEB32750	ERR4896516	I11909	Urziceni, Romania	44.717	26.633	6175
PRJEB22652	ERR2216921	I5892	DereivkaSite I, Ukraine	48.91	33.76	6175
PRJEB13123	ERR1463785	I1631	Areni1, Armenia	39.73	45.2	6172
PRJEB22629	ERR2181050	I1909	Lánycsók, Csata-alja, Hungary	45.996	18.581	6161
PRJEB22652	ERR2216755	I4628	Zvejnieki, Latvia	56.28	25.13	6145
PRJEB13123	ERR1463786	I1632	Areni1, Armenia	39.73	45.2	6137
PRJEB22652	ERR2216753	I4627	Zvejnieki, Latvia	56.28	25.13	6135.5
PRJEB39378	ERR4352060	brn012	Nozhyj Lake burial, Russia	50.8158	114.837	6133
PRJEB13123	ERR1463781	I1409	Areni1, Armenia	39.73	45.2	6129
PRJEB22629	ERR2181046	I4189	Alsónyék, site 11, Hungary	46.2045	18.7299	6122
PRJEB22629	ERR2181048	I1908	Keszthely-Fenékpuszta, Pusztaszentegyházi-dűlő, Hungary	46.7099	17.2394	6122
PRJEB22629	ERR2181125	I2351	Tolna-Mözs TO3, Hungary	46.4071	18.7422	6122
PRJEB22629	ERR2181047	I2783	Nemesnádudvar-Papföld, M9/7 lh. Hungary	46.3348	19.0539	6117.5
PRJEB22652	ERR2216915	I5889	DereivkaSite I, Ukraine	48.91	33.76	6110
PRJEB22629	ERR2181009	I2379	Hejőkürt-Lidl logisztikai központ, Hungary	47.8607	21.0006	6100
PRJEB47891	ERR7195296	I16437	Channel Islands	49.4972	-2.50646	6091
PRJEB22652	ERR2216719	I4435	Zvejnieki, Latvia	56.28	25.13	6075
PRJEB39378	ERR4352043	brn002	Nozhyj Lake burial, Russia	50.8158	114.837	6060.5
PRJEB32466	ERR3324889	I5766	Russia	57.3589	65.365	6057
PRJEB47891	ERR7195286	I16427	Channel Islands	49.4972	-2.50646	6057
PRJEB31249	ERR3158037	I3065	UK	56.0116	-6.24002	6051.5
PRJEB31249	ERR3158038	I3065	UK	56.0116	-6.24002	6051.5
PRJEB31249	ERR3158039	I3065	UK	56.0116	-6.24002	6051.5
PRJEB47891	ERR7195308	I16444	Channel Islands	49.4972	-2.50646	6048
PRJEB13123	ERR1463780	I1407	Areni1, Armenia	39.73	45.2	6047
PRJEB22652	ERR2216929	I6561	Alexandria, Ukraine	49.71	37.58	6031.5
PRJEB30874	ERR3078335	I7679	Spain	36.445	-6.21	6022
PRJEB30874	ERR3078336	I7547	Spain	36.445	-6.21	6022
PRJEB30874	ERR3078337	I7549	Spain	36.445	-6.21	6022
PRJEB30874	ERR3078338	I7550	Spain	36.445	-6.21	6022
PRJEB30874	ERR3078274	I8134	Spain	36.445	-6.21	6022
PRJEB22652	ERR2216741	I4554	Zvejnieki, Latvia	56.28	25.13	6021
PRJEB22652	ERR2216597	I2318	Franchthi Cave, Greece	37.42	23.13	6017
PRJEB39378	ERR4352068	irk030	Korkino, Russia	54.3738	105.21	6000
PRJEB29074	ERR2868050	AHUR_2064	Spirit Cave, Nevada, US	NA	NA	6000
PRJEB47891	ERR7195562	I18691	Hungary	46.5333	18.8333	6000
PRJEB35980	ERR3800881	I15946	Italy	40.6267	8.32306	5956
PRJEB35980	ERR3800875	I15943	Italy	40.6267	8.32306	5950
PRJEB35980	ERR3800877	I15944	Italy	40.6267	8.32306	5950
PRJEB35980	ERR3800879	I15945	Italy	40.6267	8.32306	5950
PRJEB35980	ERR3800883	I15947	Italy	40.6267	8.32306	5950
PRJEB22652	ERR2216665	I3709	Diros, Alepotrypa Cave, Greece	36.64	22.38	5919
PRJEB13123	ERR1463797	I1674	Seh Gabi, Iran	34.5	47.96	5908
PRJEB13123	ERR1463794	I1665	Seh Gabi, Iran	34.5	47.96	5898
PRJEB31249	ERR3158068	I6753	UK	51.3216	0.372682	5887
PRJEB31249	ERR3158069	I6753	UK	51.3216	0.372682	5887
PRJEB31249	ERR3158070	I6753	UK	51.3216	0.372682	5887
PRJEB8448	ERR769612	I0807	Esperstedt, Germany	51.42	11.68	5864
PRJEB11450	ERR1136436	I0807	Esperstedt, Germany	51.42	11.68	5857
PRJEB31249	ERR3158049	I6760	UK	51.8434	-1.85044	5849
PRJEB31249	ERR3158050	I6760	UK	51.8434	-1.85044	5849
PRJEB31249	ERR3158051	I6760	UK	51.8434	-1.85044	5849
PRJEB22652	ERR2216685	I3920	Diros, Alepotrypa Cave, Greece	36.64	22.38	5841.5
PRJEB28961	ERR2880960	I0040	Peru	-10.3222	-76.6667	5840
PRJEB22652	ERR2216653	I3151	Verteba Cave, Ukraine	48.47	25.53	5822
PRJEB30575	ERR3155268	I7760	Ust’-Belaya II, Angara river, Russia	52.9169	103.657	5820
PRJEB47891	ERR7195294	I16436	Channel Islands	49.4794	-2.4521	5814
PRJEB47891	ERR7196202	I6748	United Kingdom	51.3195	-2.94847	5813
PRJEB28961	ERR2880996	MOS001	Brazil	-24.247	-47.4218	5810
PRJEB22652	ERR2216573	I1926	Verteba Cave, Ukraine	48.47	25.53	5807.5
PRJEB22629	ERR2181094	I1565	Blatterhole Cave, Germany	51.3583	7.55111	5807
PRJEB22652	ERR2216577	I2110	Verteba Cave, Ukraine	48.47	25.53	5807
PRJEB22629	ERR2181052	I2788	Abony, Turjányos-dűlő, Hungary	47.1891	20.0048	5802
PRJEB47891	ERR7196046	I2658	United Kingdom	56.42	-5.472	5800
PRJEB31249	ERR3158052	I6762	UK	51.5611	-1.44592	5772
PRJEB31249	ERR3158053	I6762	UK	51.5611	-1.44592	5772
PRJEB31249	ERR3158054	I6762	UK	51.5611	-1.44592	5772
PRJEB8448	ERR769614	I0405	La Mina, Spain	41.2522	-2.32622	5772
PRJEB8448	ERR769615	I0406	La Mina, Spain	41.2522	-2.32622	5772
PRJEB8448	ERR769616	I0407	La Mina, Spain	41.2522	-2.32622	5772
PRJEB8448	ERR769617	I0408	La Mina, Spain	41.2522	-2.32622	5772
PRJEB11450	ERR1136384	I0405	La Mina, Spain	41.2522	-2.32622	5765
PRJEB11450	ERR1136385	I0406	La Mina, Spain	41.2522	-2.32622	5765
PRJEB11450	ERR1136386	I0407	La Mina, Spain	41.2522	-2.32622	5765
PRJEB11450	ERR1136387	I0408	La Mina, Spain	41.2522	-2.32622	5765
PRJEB31249	ERR3158046	I3005	UK	51.3247	-2.75325	5737
PRJEB35748	ERR3828822	DA-KG-1909-001	Erdenemandal, Mongolia	48.5147	101.308	5734
PRJEB31249	ERR3158084	I6751	UK	51.0912	-1.72751	5729.5
PRJEB31249	ERR3158085	I6751	UK	51.0912	-1.72751	5729.5
PRJEB31249	ERR3158086	I6751	UK	51.0912	-1.72751	5729.5
PRJEB31249	ERR3158087	I6750	UK	51.0912	-1.72751	5729.5
PRJEB31249	ERR3158088	I6750	UK	51.0912	-1.72751	5729.5
PRJEB31249	ERR3158089	I6750	UK	51.0912	-1.72751	5729.5
PRJEB22652	ERR2216695	I4089	Urziceni, Romania	47.73	22.44	5725
PRJEB22629	ERR2181053	I2789	Abony, Turjányos-dűlő, Hungary	47.1891	20.0048	5722
PRJEB22629	ERR2181054	I2790	Abony, Turjányos-dűlő, Hungary	47.1891	20.0048	5721
PRJEB22652	ERR2216579	I2111	Verteba Cave, Ukraine	48.47	25.53	5719
PRJEB29603	ERR3013439	I2055	Russia	44.4513	40.1029	5718
PRJEB47891	ERR7195106	I15029	France	47.5235	-3.1546	5700
PRJEB47891	ERR7195108	I15030	France	47.5235	-3.1546	5700
PRJEB47891	ERR7195110	I15031	France	47.5235	-3.1546	5700
PRJEB47891	ERR7195112	I15032	France	47.5235	-3.1546	5700
PRJEB47891	ERR7195328	I16463	United Kingdom	54.0504	-1.98927	5700
PRJEB47891	ERR7196120	I3035	United Kingdom	54.1659	-2.39773	5700
PRJEB29603	ERR3013440	I2056	Russia	44.4513	40.1029	5687
PRJEB47891	ERR7194928	I13892	United Kingdom	51.8612	-1.88301	5677
PRJEB22629	ERR2181091	I1593	Blatterhole Cave, Germany	51.3583	7.55111	5673
PRJEB31249	ERR3158072	I3023	UK	52.0349	-3.19357	5672.5
PRJEB31249	ERR3158055	I3041	UK	56.4146	-5.46918	5672
PRJEB31249	ERR3158056	I3041	UK	56.4146	-5.46918	5672
PRJEB31249	ERR3158057	I5370	UK	56.4146	-5.46918	5672
PRJEB31249	ERR3158058	I5371	UK	56.4146	-5.46918	5672
PRJEB31249	ERR3158071	I3023	UK	52.0349	-3.19357	5672
PRJEB31249	ERR3158081	I5359	UK	51.4514	-3.30819	5672
PRJEB29603	ERR3013436	I1722	Russia	44.4513	40.1029	5635
PRJEB47891	ERR7195900	I21390	United Kingdom	51.8612	-1.88301	5630
PRJEB31249	ERR3158047	I3033	UK	51.6325	-4.6929	5629.5
PRJEB31249	ERR3158048	I3033	UK	51.6325	-4.6929	5629.5
PRJEB31249	ERR3158101	I3068	UK	53.0798	-1.64094	5629
PRJEB42781	ERR5211266	S14771	Primorsky Krai, Russia	42.7894	131.276	5625
PRJEB42781	ERR5211267	S14772	Primorsky Krai, Russia	42.7894	131.276	5625
PRJEB42781	ERR5211268	S14773	Primorsky Krai, Russia	42.7894	131.276	5625
PRJEB42781	ERR5211269	S14774	Primorsky Krai, Russia	42.7894	131.276	5625
PRJEB42781	ERR5211270	S14819	Primorsky Krai, Russia	42.7894	131.276	5625
PRJEB47891	ERR7194704	I12312	United Kingdom	56.4675	-6.17222	5624
PRJEB47891	ERR7194922	I13889	United Kingdom	51.8612	-1.88301	5624
PRJEB8448	ERR769610	I0559	Quedlinburg IX, Germany	51.79	11.14	5613
PRJEB31249	ERR3158098	I6747	UK	53.0798	-1.64094	5610.5
PRJEB31249	ERR3158099	I6747	UK	53.0798	-1.64094	5610.5
PRJEB31249	ERR3158100	I6747	UK	53.0798	-1.64094	5610.5
PRJEB31249	ERR3158065	I6755	UK	54.0744	-2.28728	5610.5
PRJEB31249	ERR3158066	I6755	UK	54.0744	-2.28728	5610.5
PRJEB31249	ERR3158067	I6755	UK	54.0744	-2.28728	5610.5
PRJEB31249	ERR3158092	I6759	UK	54.0744	-2.28728	5608
PRJEB31249	ERR3158093	I6759	UK	54.0744	-2.28728	5608
PRJEB11450	ERR1136413	I0559	Quedlinburg IX, Germany	51.79	11.14	5606
PRJEB42781	ERR5211290	I3356	Primorsky Krai, Russia	42.7894	131.276	5605
PRJEB47891	ERR7194924	I13890	United Kingdom	51.8612	-1.88301	5600
PRJEB47891	ERR7194932	I13897	United Kingdom	51.8612	-1.88301	5600
PRJEB47891	ERR7194936	I13899	United Kingdom	51.8612	-1.88301	5600
PRJEB47891	ERR7195898	I21385	United Kingdom	51.8612	-1.88301	5600
PRJEB31249	ERR3158059	I3039	UK	50.829	-0.112825	5597
PRJEB31249	ERR3158060	I3039	UK	50.829	-0.112825	5597
PRJEB31249	ERR3158061	I3040	UK	50.829	-0.112825	5597
PRJEB31249	ERR3158062	I3040	UK	50.829	-0.112825	5597
PRJEB31249	ERR3158063	I6761	UK	50.829	-0.112825	5597
PRJEB31249	ERR3158064	I6761	UK	50.829	-0.112825	5597
PRJEB8448	ERR769611	I0560	Quedlinburg IX, Germany	51.79	11.14	5597
PRJEB11450	ERR1136414	I0560	Quedlinburg IX, Germany	51.79	11.14	5590
PRJEB47891	ERR7196106	I2796	United Kingdom	59.3101	-2.94071	5571
PRJEB49391	ERR7735764	I24540	Mexico	16.1	-88.8	5570
PRJEB32466	ERR3324957	I2918	Iran	36.1544	54.3836	5569
PRJEB47891	ERR7194934	I13898	United Kingdom	51.8612	-1.88301	5569
PRJEB39378	ERR4352125	irk040	Gorodische, Russia	53.2207	103.395	5567
PRJEB31249	ERR3158043	I6746	UK	51.3247	-2.75325	5561.5
PRJEB31249	ERR3158044	I6746	UK	51.3247	-2.75325	5561.5
PRJEB31249	ERR3158045	I6746	UK	51.3247	-2.75325	5561.5
PRJEB22652	ERR2216819	I5078	Osijek,Hermanov Vinograd, Croatia	45.44	17.56	5557
PRJEB47891	ERR7194708	I12314	United Kingdom	56.4072	-5.49056	5551
PRJEB32466	ERR3324983	I6677	Czech Republic	50.5528	13.7869	5550
PRJEB47891	ERR7195162	I15823	Czech Republic	50.0544	14.3634	5550
PRJEB47891	ERR7195210	I16108	Czech Republic	50.045	14.3393	5550
PRJEB22629	ERR2181055	I2791	Abony, Turjányos-dűlő, Hungary	47.1891	20.0048	5543
PRJEB32466	ERR3324958	I2921	Iran	36.1544	54.3836	5541
PRJEB31249	ERR3158083	I5366	UK	50.8609	-0.399007	5536
PRJEB31249	ERR3158090	I6757	UK	54.0817	-2.27362	5534.5
PRJEB31249	ERR3158091	I6757	UK	54.0817	-2.27362	5534.5
PRJEB39378	ERR4352461	irk034	Kirpichnyj Saraj site, Russia	53.2207	103.395	5533
PRJEB47891	ERR7195292	I16435	Channel Islands	49.4794	-2.4521	5531
PRJEB32466	ERR3324968	I2337	Iran	36.1544	54.3836	5530
PRJEB32466	ERR3324546	I4910	Tajikistan	39.5072	67.4608	5529
PRJEB22652	ERR2216697	I4110	Dereivka, Ukraine	48.91	33.76	5527.5
PRJEB47891	ERR7194926	I13891	United Kingdom	51.8612	-1.88301	5526
PRJEB32751	ERR3929408	S14458.E1.L1	Geoksiur, Turkmenistan	37.1907	61.0343	5522
PRJEB32751	ERR3929410	S14459.E1.L1	Geoksiur, Turkmenistan	37.1907	61.0343	5522
PRJEB32751	ERR3929409	S14458.E1.L1	Geoksiur, Turkmenistan	37.1907	61.0343	5522
PRJEB32751	ERR3929411	S14459.E1.L1	Geoksiur, Turkmenistan	37.1907	61.0343	5522
PRJEB32566	ERR3555032	R24	Su Crocefissu, Italy	40.8101	8.44221	5522
PRJEB22629	ERR2181098	I3273	La Chabola de la Hechicera, Alava, Basque country, Spain	42.57	-2.55	5517
PRJEB47891	ERR7194930	I13893	United Kingdom	51.8612	-1.88301	5517
PRJEB47891	ERR7195168	I15826	Czech Republic	50.0544	14.3634	5505
PRJEB47891	ERR7194706	I12313	United Kingdom	56.4072	-5.49056	5475
PRJEB32466	ERR3324969	I2335	Iran	36.1544	54.3836	5462
PRJEB22629	ERR2181121	I1560_d	Erwitte-Schmerlecke, Germany	51.6	8.25	5461.5
PRJEB49391	ERR7735765	I13267	Mexico	16.1	-88.8	5460
PRJEB26349	ERR2572849	BOT2016.	Botai, Kazakhstan	53.306	67.6482	5450
PRJEB26349	ERR2572850	BOT15.	Botai, Kazakhstan	53.306	67.6482	5450
PRJEB26349	ERR2572851	BOT14.	Botai, Kazakhstan	53.306	67.6482	5450
PRJEB32466	ERR3324657	I4087	Turkmenistan	37.872	58.225	5450
PRJEB32466	ERR3324765	I4085	Turkmenistan	37.872	58.225	5450
PRJEB32466	ERR3324766	I4086	Turkmenistan	37.872	58.225	5450
PRJEB32466	ERR3324896	I4290	Tajikistan	39.5072	67.4608	5450
PRJEB32466	ERR3324980	I4635	Turkmenistan	38.348	56.2454	5450
PRJEB47891	ERR7194710	I12317	United Kingdom	56.4072	-5.49056	5448
PRJEB39378	ERR4354252	irk075	Sokhter site, Russia	53.0189	106.761	5443.5
PRJEB22629	ERR2181093	I1563	Blatterhole Cave, Germany	51.3583	7.55111	5432.5
PRJEB30874	ERR3078325	I7600	Spain	38.7025	-0.48631	5422
PRJEB30874	ERR3078330	I7597	Spain	38.7025	-0.48631	5422
PRJEB30874	ERR3078332	I8567	Spain	38.7623	-0.586981	5422
PRJEB47891	ERR7196146	I4949	United Kingdom	51.5243	-2.501	5417
PRJEB29603	ERR3013477	VJ1001	Russia	44.02	43.1555	5409
PRJEB32750	ERR4896449	I11916	Ras al Hamra 5, Oman	23.636	58.493	5400
PRJEB32750	ERR4896450	I11917	Ras al Hamra 5, Oman	23.636	58.493	5400
PRJEB32750	ERR4896451	I11918	Ras al Hamra 5, Oman	23.636	58.493	5400
PRJEB32750	ERR4896452	I11919	Ras al Hamra 5, Oman	23.636	58.493	5400
PRJEB32750	ERR4896453	I11920	Ras al Hamra 5, Oman	23.636	58.493	5400
PRJEB32750	ERR4896454	I11921	Ras al Hamra 5, Oman	23.636	58.493	5400
PRJEB32750	ERR4896523	I11916	Ras al Hamra 5, Oman	23.636	58.493	5400
PRJEB32750	ERR4896524	I11917	Ras al Hamra 5, Oman	23.636	58.493	5400
PRJEB32750	ERR4896525	I11918	Ras al Hamra 5, Oman	23.636	58.493	5400
PRJEB32750	ERR4896526	I11919	Ras al Hamra 5, Oman	23.636	58.493	5400
PRJEB32750	ERR4896527	I11920	Ras al Hamra 5, Oman	23.636	58.493	5400
PRJEB32750	ERR4896528	I11921	Ras al Hamra 5, Oman	23.636	58.493	5400
PRJEB47891	ERR7195530	I18427	France	48.2364	4.07826	5400
PRJEB47891	ERR7195532	I18428	France	48.2364	4.07826	5400
PRJEB29603	ERR3013458	PG2001	Russia	43.8227	43.3503	5397
PRJEB47891	ERR7195528	I18426	France	48.2364	4.07826	5396
PRJEB30575	ERR3155269	I7336	Ekven, Chukotka, Russia	66.1611	-169.822	5360
PRJEB45006	ERR6667885	VLI004	Bohemia	50.3659	14.4466	5357
PRJEB47891	ERR7196124	I3137	United Kingdom	56.4146	-5.46918	5350
PRJEB47891	ERR7196126	I3139	United Kingdom	56.4146	-5.46918	5350
PRJEB29603	ERR3013460	PG2004	Russia	43.8227	43.3503	5304
PRJEB29603	ERR3013466	SA6001.A0101	Russia	45.7257	43.9869	5297
PRJEB49291	ERR7720080	I4468	Fingira, Malawi	-10.7862	33.7654	5290
PRJEB49291	ERR7720094	I4468	Fingira, Malawi	-10.7862	33.7654	5290
PRJEB45006	ERR6667883	TUC007	Bohemia	50.1377	14.2734	5288.14
PRJEB45006	ERR6667782	NER001	Bohemia	50.2681	14.5232	5283.9
PRJEB31249	ERR3158082	I6770	UK	53.3098	-3.37263	5272
PRJEB32751	ERR3929392	S11954.E1.L1	Glăvăneşti, Romania	46.2442	27.3975	5272
PRJEB32751	ERR3929394	S11955.E1.L1	Glăvăneşti, Romania	46.2442	27.3975	5272
PRJEB32751	ERR3929393	S11954.E1.L1	Glăvăneşti, Romania	46.2442	27.3975	5272
PRJEB32751	ERR3929395	S11955.E1.L1	Glăvăneşti, Romania	46.2442	27.3975	5272
PRJEB30874	ERR3078319	I3214	Spain	43.4102	-5.98496	5272
PRJEB49291	ERR7720079	I4427	Fingira, Malawi	-10.7862	33.7654	5270
PRJEB49291	ERR7720093	I4427	Fingira, Malawi	-10.7862	33.7654	5270
PRJEB45006	ERR6667662	I7187	Bohemia	50.1431	14.2307	5260
PRJEB22629	ERR2181058	I2369	Budakalász-Luppa csárda, Hungary	47.6209	19.0449	5257
PRJEB22629	ERR2181060	I2371	Alsónémedi, Hungary	47.3188	19.1669	5250.5
PRJEB22629	ERR2181061	I2752	Balatonlelle-Felső-Gamász, Hungary	46.7847	17.7317	5247
PRJEB22629	ERR2181063	I2785	Vámosgyörk MHAT telep, Hungary	47.685	19.9184	5247
PRJEB22629	ERR2181116	I2755	Balatonlelle-Felső-Gamász, Hungary	46.7847	17.7317	5247
PRJEB8448	ERR769613	I0172	Esperstedt, Germany	51.42	11.68	5245
PRJEB22629	ERR2181089	I0800	Salzmuende-Schiebzig, Germany	51.5331	11.8331	5243
PRJEB13123	ERR1463791	I1658	Talin, Armenia	40.383	43.8737	5241.5
PRJEB11450	ERR1136365	I0172	Esperstedt, Germany	51.42	11.68	5238
PRJEB22629	ERR2181090	I0802	Salzmuende-Schiebzig, Germany	51.5331	11.8331	5234.5
PRJEB11450	ERR1136412	I0551	Salzmuende-Schiebzig, Germany	51.52	11.8524	5227.5
PRJEB30874	ERR3078305	I7605	Spain	43.0858	-2.2512	5222
PRJEB30874	ERR3078306	I7603	Spain	43.0858	-2.2512	5222
PRJEB30874	ERR3078307	I7602	Spain	43.0858	-2.2512	5222
PRJEB30874	ERR3078308	I7604	Spain	43.0858	-2.2512	5222
PRJEB30874	ERR3078309	I7606	Spain	43.0858	-2.2512	5222
PRJEB30874	ERR3078266	I11300	Spain	43.0866	-2.2154	5222
PRJEB30874	ERR3078268	I11248	Spain	43.0866	-2.2154	5222
PRJEB30874	ERR3078269	I11249	Spain	43.0866	-2.2154	5222
PRJEB39010	ERR4352370	I12362	Argentina	-53.34	-68.02	5205
PRJEB22652	ERR2216635	I2520	Dzhulyunitsa, Bulgaria	43.16	25.88	5204
PRJEB22652	ERR2216589	I2176	Smyadovo, Bulgaria	43.06	26.98	5203.5
PRJEB22629	ERR2181115	I2754	Balatonlelle-Felső-Gamász, Hungary	46.7847	17.7317	5202.5
PRJEB22629	ERR2181092	I1594	Blatterhole Cave, Germany	51.3583	7.55111	5202.5
PRJEB22652	ERR2216601	I2405	Kierzkowo, Poland	52.85	17.88	5199.5
PRJEB22652	ERR2216587	I2175	Smyadovo, Bulgaria	43.06	26.98	5193.5
PRJEB30874	ERR3078320	I7647	Spain	38.7025	-0.48631	5180
PRJEB30874	ERR3078344	I8566	Spain	38.8245	-0.864165	5172
PRJEB22629	ERR2181110	I1838	Las Yurdinas II, Alava, Basque Country, Spain	42.63	-2.7	5170.5
PRJEB32466	ERR3324650	I11501	Kazakhstan	49.49	58.51	5169
PRJEB32466	ERR3324704	I8510	Turkmenistan	37.1907	61.0343	5168
PRJEB22629	ERR2181059	I2370	Alsónémedi, Hungary	47.3188	19.1669	5167.5
PRJEB22629	ERR2181056	I2366	Budakalász-Luppa csárda, Hungary	47.6209	19.0449	5164.5
PRJEB22629	ERR2181057	I2367	Budakalász-Luppa csárda, Hungary	47.6209	19.0449	5152.5
PRJEB22629	ERR2181062	I2753	Balatonlelle-Felső-Gamász, Hungary	46.7847	17.7317	5152.5
PRJEB8448	ERR769621	I0429	Lopatino I, Sok River, Samara, Russia	53.38	50.39	5150
PRJEB47891	ERR7196118	I3019	United Kingdom	51.279	-2.74332	5150
PRJEB11450	ERR1136399	I0429	Lopatino I, Sok River, Samara, Russia	53.38	50.39	5143
PRJEB30874	ERR3078334	I7160	Spain	36.445	-6.21	5140
PRJEB8448	ERR769623	I0439	Lopatino I, Sok River, Samara, Russia	53.38	50.39	5137
PRJEB47891	ERR7195966	I2405	Poland	52.85	17.8833	5132
PRJEB8448	ERR769626	I0444	Kutuluk I, Kutuluk River, Samara, Russia	53.1	51.13	5130
PRJEB11450	ERR1136406	I0439	Lopatino I, Sok River, Samara, Russia	53.38	50.39	5130
PRJEB47891	ERR7195610	I19286	United Kingdom	57.9075	-3.99685	5130
PRJEB39378	ERR4352065	irk017	Makarovo site, Russia	54.003	105.794	5129
PRJEB39378	ERR4354253	irk071	Mys Uyuga site, Russia	53.1529	106.96	5129
PRJEB32466	ERR3324746	I11471	Iran	30.6499	61.4003	5125
PRJEB31249	ERR3158094	I6766	UK	57.9073	-3.99683	5122
PRJEB31249	ERR3158095	I6766	UK	57.9073	-3.99683	5122
PRJEB31249	ERR3158096	I6764	UK	57.9073	-3.99683	5122
PRJEB31249	ERR3158097	I6764	UK	57.9073	-3.99683	5122
PRJEB8448	ERR769620	I0370	Ishkinovka I, Eastern Orenburg, Pre-Ural steppe, Samara, Russia	51.27	58.18	5122
PRJEB8448	ERR769625	I0443	Lopatino II, Sok River, Samara, Russia	53.38	50.38	5122
PRJEB22652	ERR2216621	I2434	Kierzkowo, Poland	52.85	17.88	5122
PRJEB22652	ERR2216627	I2441	Kierzkowo, Poland	52.85	17.88	5122
PRJEB30874	ERR3078277	I11599	Portugal	39.1108	-8.66358	5122
PRJEB30874	ERR3078278	I11601	Portugal	39.1108	-8.66358	5122
PRJEB30874	ERR3078500	I11600	Portugal	39.0903	-9.26268	5122
PRJEB30874	ERR3078367	I5428	Portugal	39.6241	-9.04719	5122
PRJEB30874	ERR3078321	I7645	Spain	38.7025	-0.48631	5120
PRJEB28961	ERR2880973	I1753	Chile	-31.92	-71.5	5120
PRJEB32466	ERR3324649	I11028	Uzbekistan	37.6667	67	5102
PRJEB32466	ERR3324705	I8532	Turkmenistan	37.1907	61.0343	5100
PRJEB32466	ERR3324706	I12479	Turkmenistan	37.1907	61.0343	5100
PRJEB32466	ERR3324707	I12480	Turkmenistan	37.1907	61.0343	5100
PRJEB32466	ERR3324708	I12483	Turkmenistan	37.1907	61.0343	5100
PRJEB32466	ERR3324709	I12485	Turkmenistan	37.1907	61.0343	5100
PRJEB32466	ERR3324710	I8503	Turkmenistan	37.1907	61.0343	5100
PRJEB32466	ERR3324711	I12478	Turkmenistan	37.1907	61.0343	5100
PRJEB32466	ERR3324712	I8528	Turkmenistan	37.1907	61.0343	5100
PRJEB32466	ERR3324713	I12484	Turkmenistan	37.1907	61.0343	5100
PRJEB32466	ERR3324714	I8530	Turkmenistan	37.1907	61.0343	5100
PRJEB32466	ERR3324715	I12486	Turkmenistan	37.1907	61.0343	5100
PRJEB32466	ERR3324716	I8527	Turkmenistan	37.1907	61.0343	5100
PRJEB32466	ERR3324717	I12487	Turkmenistan	37.1907	61.0343	5100
PRJEB32466	ERR3324719	I12481	Turkmenistan	37.1907	61.0343	5100
PRJEB32466	ERR3324720	I12482	Turkmenistan	37.1907	61.0343	5100
PRJEB32466	ERR3324721	I8526	Turkmenistan	37.1907	61.0343	5100
PRJEB32466	ERR3324722	I8529	Turkmenistan	37.1907	61.0343	5100
PRJEB32466	ERR3324723	I8524	Turkmenistan	37.1907	61.0343	5100
PRJEB32466	ERR3324724	I8505	Turkmenistan	37.1907	61.0343	5100
PRJEB32466	ERR3324727	I8531	Turkmenistan	37.1907	61.0343	5100
PRJEB22629	ERR2181064	I2763	Vörs, Hungary	46.6658	17.2708	5097
PRJEB22629	ERR2181114	I2368	Budakalász-Luppa csárda, Hungary	47.6209	19.0449	5097
PRJEB32466	ERR3324536	I5270	Russia	50.7581	85.5602	5081
PRJEB45006	ERR6667594	BRZ001	Bohemia	50.3575	13.7436	5077.56
PRJEB32466	ERR3324531	I2069	Russia	51.513	84.8353	5077
PRJEB32466	ERR3324974	I7489	Russia	52.9128	50.9906	5076
PRJEB49391	ERR7735766	I5454	Mexico	16.1	-88.8	5075
PRJEB22629	ERR2181107	I3269	Las Yurdinas II, Alava, Basque Country, Spain	42.63	-2.7	5072
PRJEB22629	ERR2181108	I3270	Las Yurdinas II, Alava, Basque Country, Spain	42.63	-2.7	5072
PRJEB22629	ERR2181109	I3271	Las Yurdinas II, Alava, Basque Country, Spain	42.63	-2.7	5072
PRJEB30874	ERR3078342	I1842	Spain	42.63	-2.7	5072
PRJEB32466	ERR3324757	I11736	Kazakhstan	50.46	49.2	5068
PRJEB32466	ERR3324996	I4259	Turkmenistan	38.348	56.2454	5068
PRJEB32466	ERR3324532	I1829	Russia	50.5542	86.5901	5066
PRJEB32466	ERR3324725	I8502	Turkmenistan	37.1907	61.0343	5066
PRJEB42781	ERR5211363	S91	Shaanxi, China	37.8206	109.051	5050
PRJEB42781	ERR5211364	S94	Shaanxi, China	37.8206	109.051	5050
PRJEB42781	ERR5211365	S95	Shaanxi, China	37.8206	109.051	5050
PRJEB42781	ERR5211366	S96	Shaanxi, China	37.8206	109.051	5050
PRJEB42781	ERR5211367	S97	Shaanxi, China	37.8206	109.051	5050
PRJEB42781	ERR5211360	S118	Shaanxi, China	37.8206	109.051	5050
PRJEB42781	ERR5211361	S120	Shaanxi, China	37.8206	109.051	5050
PRJEB42781	ERR5211362	S123	Shaanxi, China	37.8206	109.051	5050
PRJEB42781	ERR5211201	18R21262.EC	Shaanxi, China	37.8206	109.051	5050
PRJEB42781	ERR5211202	18R21265.EC	Shaanxi, China	37.8206	109.051	5050
PRJEB49391	ERR7735767	I3442	Mexico	16.1	-88.8	5045
PRJEB49391	ERR7735779	I3442	Mexico	16.1	-88.8	5045
PRJEB32466	ERR3324760	I4634	Turkmenistan	38.348	56.2454	5044
PRJEB30874	ERR3078323	I7643	Spain	38.7025	-0.48631	5040
PRJEB32466	ERR3324551	I5277	Russia	50.7565	85.5609	5040
PRJEB35748	ERR3828886	AT-26	Shatar Chuluu, Mongolia	46.3056	100.761	5037
PRJEB35748	ERR3828887	AT-26	Shatar Chuluu, Mongolia	46.3056	100.761	5037
PRJEB35748	ERR3828888	AT-25	Shatar Chuluu, Mongolia	46.3056	100.761	5034
PRJEB32566	ERR3546009	R1014	Monte San Biagio, Italy	41.367	13.2914	5022
PRJEB22652	ERR2216575	I2105	Shevchenko, Ukraine	48.22	37.15	5022
PRJEB22652	ERR2216651	I3141	Shevchenko, Ukraine	48.22	37.15	5022
PRJEB8448	ERR769619	I0357	Lopatino I, Sok River, Samara, Russia	53.38	50.39	5022
PRJEB13123	ERR1463769	I1584	Barcın, Turkey	40.3	29.5667	5016
PRJEB11450	ERR1136381	I0370	Ishkinovka I, Eastern Orenburg, Pre-Ural steppe, Samara, Russia	51.27	58.18	5015
PRJEB11450	ERR1136409	I0443	Lopatino II, Sok River, Samara, Russia	53.38	50.38	5015
PRJEB11450	ERR1136410	I0444	Kutuluk I, Kutuluk River, Samara, Russia	53.1	51.13	5015
PRJEB11450	ERR1136376	I0357	Lopatino I, Sok River, Samara, Russia	53.38	50.39	5015
PRJEB42781	ERR5211310	I6222	Bayankhongor aimag, Mongolia	46.4	100.82	5009
PRJEB11450	ERR1136415	I0581	El Mirador Cave, Atapuerca, Burgos, Spain	42.3333	-3.5	5007.5
PRJEB32466	ERR3324745	I8726	Iran	30.6499	61.4003	5000
PRJEB32466	ERR3324782	I11469	Iran	30.6499	61.4003	5000
PRJEB47891	ERR7195116	I15034	France	47.5235	-3.1546	5000
PRJEB47891	ERR7195118	I15035	France	47.5235	-3.1546	5000
PRJEB22629	ERR2181106	I3277	Alto de la Huesera, Alava, Basque country, Spain	42.57	-2.57	4997
PRJEB30874	ERR3078497	I3277	Spain	42.57	-2.57	4997
PRJEB42781	ERR5211309	I6221	Bayankhongor aimag, Mongolia	46.4	100.82	4996
PRJEB45006	ERR6667660	I7186	Bohemia	50.1431	14.2307	4990
PRJEB45006	ERR6667734	KOB005	Bohemia	50.0087	15.2309	4985.58
PRJEB30874	ERR3078270	I11303	Spain	41.4391	1.5733	4972
PRJEB30874	ERR3078271	I11304	Spain	41.4391	1.5733	4972
PRJEB30874	ERR3078272	I11305	Spain	41.4391	1.5733	4972
PRJEB30874	ERR3078273	I11306	Spain	41.4391	1.5733	4972
PRJEB30874	ERR3078310	I10277	Spain	41.4391	1.5733	4972
PRJEB30874	ERR3078311	I10278	Spain	41.4391	1.5733	4972
PRJEB30874	ERR3078312	I10280	Spain	41.4391	1.5733	4972
PRJEB30874	ERR3078313	I10282	Spain	41.4391	1.5733	4972
PRJEB30874	ERR3078314	I10283	Spain	41.4391	1.5733	4972
PRJEB30874	ERR3078315	I10284	Spain	41.4391	1.5733	4972
PRJEB30874	ERR3078316	I10285	Spain	41.4391	1.5733	4972
PRJEB30874	ERR3078317	I10286	Spain	41.4391	1.5733	4972
PRJEB30874	ERR3078318	I10287	Spain	41.4391	1.5733	4972
PRJEB32466	ERR3324552	I2071	Russia	51.4976	85.9708	4968
PRJEB32466	ERR3324718	I8504	Turkmenistan	37.1907	61.0343	4959
PRJEB32466	ERR3324640	I8525	Turkmenistan	37.1907	61.0343	4955
PRJEB47891	ERR7195968	I2407	Poland	52.85	17.8833	4955
PRJEB32466	ERR3324775	I11483	Iran	30.6499	61.4003	4954
PRJEB32466	ERR3324651	I11531	Kazakhstan	49.49	58.51	4953
HRA001777	HRR579016	C3343	Jimunai County, Aletai Region, China	47.44	85.87	4952
PRJEB46958	ERR7013356	NC2f	North chamber	51.8	-1.8	4950
PRJEB47891	ERR7195980	I2435	Poland	52.85	17.8833	4950
PRJEB49391	ERR7735768	I19942	Mexico	16.1	-88.8	4950
PRJEB45006	ERR6667888	VLI006	Bohemia	50.3659	14.4466	4949.43
PRJEB45006	ERR6667889	VLI006	Bohemia	50.3659	14.4466	4949.43
PRJEB32466	ERR3324542	I5278	Russia	50.7536	85.5567	4948
PRJEB32466	ERR3324768	I6669	Turkmenistan	38.348	56.2454	4946
PRJEB32466	ERR3324652	I11732	Kazakhstan	49.49	58.51	4945
PRJEB45006	ERR6667668	I7191	Bohemia	50.1431	14.2307	4945
PRJEB46958	ERR7013352	NC4m	North chamber	51.8	-1.8	4945
PRJEB46958	ERR7013330	NC5m	North chamber	51.8	-1.8	4940
PRJEB47891	ERR7196040	I2611	United Kingdom	54.97	-1.73	4939
PRJEB32566	ERR3555312	R4	Grotta Continenza, Italy	41.96	13.54	4937
PRJEB47891	ERR7195288	I16429	Channel Islands	49.4972	-2.50646	4935
PRJEB47891	ERR7195284	I16425	Channel Islands	49.4972	-2.50646	4929
PRJEB31249	ERR3158076	I5387	UK	51.2431	-1.51039	4922
PRJEB31249	ERR3158077	I5387	UK	51.2431	-1.51039	4922
PRJEB31249	ERR3158078	I5387	UK	51.2431	-1.51039	4922
PRJEB32466	ERR3324653	I11734	Kazakhstan	49.49	58.51	4917
PRJEB8448	ERR769618	I0231	Ekaterinovka, Southern Steppe, Samara, Russia	52.42	48.24	4914.5
PRJEB45006	ERR6667736	KOB007	Bohemia	50.0087	15.2309	4908.4
PRJEB32466	ERR3324553	I5269	Russia	50.7581	85.5602	4908
PRJEB47891	ERR7194984	I14326	United Kingdom	54.1117	-0.284114	4908
PRJEB11450	ERR1136369	I0231	Ekaterinovka, Southern Steppe, Samara, Russia	52.42	48.24	4907.5
PRJEB32466	ERR3324537	I5271	Russia	50.7581	85.5602	4907
PRJEB45006	ERR6667728	KOB002	Bohemia	50.0087	15.2309	4905.21
PRJEB32466	ERR3324814	I5279	Russia	50.7536	85.5567	4905
PRJEB49391	ERR7735769	I19167	Mexico	16.1	-88.8	4905
HRA001777	HRR579065	C3339	Nileke County, Yili Region, China	43.8	82.51	4901
PRJEB32466	ERR3324784	I11468	Iran	30.6499	61.4003	4900
PRJEB32466	ERR3324547	I5273	Russia	50.7536	85.5567	4899
PRJEB32466	ERR3324726	I8534	Turkmenistan	37.1907	61.0343	4896
PRJEB32466	ERR3324781	I8725	Iran	30.6499	61.4003	4896
PRJEB32466	ERR3324543	I5272	Russia	50.7565	85.5609	4895
PRJEB46958	ERR7013324	SC10f	South chamber	51.8	-1.8	4895
PRJEB39378	ERR4352070	irk033	Chastaja Padi, Russia	52.9892	103.451	4894
PRJEB11450	ERR1136453	I1281	El Mirador Cave, Atapuerca, Burgos, Spain	42.3333	-3.5	4890
PRJEB45006	ERR6667672	I7193	Bohemia	50.1431	14.2307	4890
PRJEB49391	ERR7735770	I19944	Mexico	16.1	-88.8	4890
PRJEB26349	ERR2573094	DA342	Ust'-Ida, Russia	53.1889	103.368	4885
PRJEB26349	ERR2573095	DA344	Ust'-Ida, Russia	53.1889	103.368	4885
PRJEB26349	ERR2573096	DA345	Ust'-Ida, Russia	53.1889	103.368	4885
PRJEB26349	ERR2573097	DA355	Ust'-Ida, Russia	53.1889	103.368	4885
PRJEB46958	ERR7013360	NC6m	North chamber	51.8	-1.8	4883
PRJEB30874	ERR3078322	I7646	Spain	38.7025	-0.48631	4880
PRJEB45006	ERR6667664	I7188	Bohemia	50.1431	14.2307	4880
PRJEB45006	ERR6667622	HOL001	Bohemia	50.2006	14.2903	4879
PRJEB22652	ERR2216709	I4175	Vucedol Tell, Croatia	45.34	19.06	4872
PRJEB11450	ERR1136448	I1272	El Mirador Cave, Atapuerca, Burgos, Spain	42.3333	-3.5	4870
PRJEB11450	ERR1136462	I1497	Apc-Berekalya I, Hungary	47.167	19.833	4869.5
PRJEB29700	ERR3350397	NEO230	Russia	53	103.7	4862
PRJEB42781	ERR5211237	S13180	Bayan-Ulgii aimag, Mongolia	49.3	88.83	4862
PRJEB46958	ERR7013314	NE2m	North entrance	51.8	-1.8	4860
PRJEB46958	ERR7013354	SC5m	South chamber	51.8	-1.8	4860
PRJEB29603	ERR3013457	OSS001.A0101	Russia	43.0844	44.6327	4857
PRJEB32466	ERR3324539	I10564	Russia	54.3566	90.919186	4850
PRJEB32466	ERR3324666	I6715	Russia	54.3725	90.5642	4850
PRJEB32466	ERR3324780	I8724	Iran	30.6499	61.4003	4850
PRJEB47891	ERR7196128	I3141	Ukraine	48.2204	37.1461	4850
PRJEB32466	ERR3324779	I11462	Iran	30.6499	61.4003	4846
PRJEB32466	ERR3324967	I2512	Iran	36.1544	54.3836	4846
PRJEB47891	ERR7194564	I0231	Russia	53.0856	49.4659	4844
PRJEB11450	ERR1136405	I0438	Luzkhi I, Samara River, Samara, Russia	53.38	50.38	4843
PRJEB11450	ERR1136451	I1277	El Mirador Cave, Atapuerca, Burgos, Spain	42.3333	-3.5	4840
PRJEB45006	ERR6667670	I7192	Bohemia	50.1431	14.2307	4840
PRJEB46958	ERR7013340	NE1m	North entrance	51.8	-1.8	4840
PRJEB29700	ERR3350399	NEO232	Russia	53	103.7	4839
PRJEB29603	ERR3013443	I6268	Russia	44.385	40.3946	4835
PRJEB46958	ERR7013344	SE4m	South entrance, south passage	51.8	-1.8	4835
PRJEB11450	ERR1136408	I0441	Kurmanaevka III, Buzuluk, Samara, Russia	52.3	52.05	4831
PRJEB30874	ERR3078279	I11604	Portugal	39.2333	-9.3	4822
PRJEB30874	ERR3078280	I11605	Portugal	39.2333	-9.3	4822
PRJEB42781	ERR5211229	S12977	Bayan-Ulgi aimag, Mongolia	49.359	88.713	4822
PRJEB30874	ERR3078324	I7601	Spain	38.7025	-0.48631	4810
PRJEB32466	ERR3324548	I11112	Russia	53.8739	91.4697	4800
PRJEB32466	ERR3324747	I11480	Iran	30.6499	61.4003	4800
PRJEB46958	ERR7013328	SC6m	South chamber, south passage	51.8	-1.8	4800
PRJEB47891	ERR7196042	I2629	United Kingdom	58.74	-2.916	4800
PRJEB32466	ERR3324975	I0231	Russia	52.7109	49.4669	4792
PRJEB11450	ERR1136407	I0440	Lopatino II, Sok River, Samara, Russia	53.74	49.38	4790
PRJEB42781	ERR5211203	18R21266.EC	Shaanxi, China	37.8206	109.051	4785
PRJEB47891	ERR7194570	I0438	Russia	53.38	50.38	4785
PRJEB45006	ERR6667674	I7194	Bohemia	50.1431	14.2307	4770
PRJEB45006	ERR6667596	BRZ002	Bohemia	50.3575	13.7436	4768
PRJEB45006	ERR6667666	I7189	Bohemia	50.1431	14.2307	4765
PRJEB30874	ERR3078326	I7644	Spain	38.7025	-0.48631	4760
PRJEB30575	ERR3155244	I1526	Chaluka Midden, Umnak Island, Aleutian Islands, USA	52.9169	103.657	4755
PRJEB32466	ERR3324774	I11479	Iran	30.6499	61.4003	4754
PRJEB39378	ERR4354254	mak026	Makrushyno site, Russia	53.8767	106.267	4750.5
PRJEB30575	ERR3155252	I7779	Ust’-Belaya II, Angara river, Russia	52.9169	103.657	4750
PRJEB32466	ERR3324554	I6711	Russia	54.3566	90.9192	4750
PRJEB32466	ERR3324785	I11472	Iran	30.6499	61.4003	4750
PRJEB49391	ERR7735771	I7544	Mexico	16.1	-88.8	4750
PRJEB11450	ERR1136402	I0432	Potapovka I, Sok River, Samara, Russia	53.66	50.67	4745.5
HRA001777	HRR579066	C3340	Nileke County, Yili Region, China	43.8	82.51	4744.5
PRJEB11450	ERR1136382	I0371	Grachevka II, Sok River, Samara, Russia	53.34	50.34	4742.5
PRJEB46958	ERR7013336	SC9f	South chamber	51.8	-1.8	4740
PRJEB46958	ERR7013346	SP2m	South passage	51.8	-1.8	4740
PRJEB32466	ERR3324971	I7671	Russia	53.1664	50.6736	4733
PRJEB32466	ERR3324540	I10565	Russia	54.3566	90.919186	4732
PRJEB49391	ERR7735772	I24542	Mexico	16.1	-88.8	4730
PRJEB39378	ERR4352124	irk036	Glazkovo site, Russia	52.2864	104.26	4726.5
PRJEB29603	ERR3013432	AY2003.A0101.TF1.1	Russia	45.6883	43.2646	4726
PRJEB32466	ERR3324534	I3387	Russia	54.3566	90.9192	4725
PRJEB35980	ERR3800891	I16165	Italy	40.4106	8.63972	4725
PRJEB35980	ERR3800893	I16166	Italy	40.4106	8.63972	4725
PRJEB32466	ERR3324959	I2925	Iran	36.1544	54.3836	4724
PRJEB32466	ERR3324960	I2924	Iran	36.1544	54.3836	4724
PRJEB30874	ERR3078351	I7588	Spain	37.24	-4.24	4722
PRJEB30874	ERR3078352	I7587	Spain	37.24	-4.24	4722
PRJEB30874	ERR3078353	I8148	Spain	37.24	-4.24	4722
PRJEB30874	ERR3078354	I8149	Spain	37.24	-4.24	4722
PRJEB30874	ERR3078355	I8150	Spain	37.24	-4.24	4722
PRJEB30874	ERR3078356	I8153	Spain	37.24	-4.24	4722
PRJEB30874	ERR3078357	I8154	Spain	37.24	-4.24	4722
PRJEB30874	ERR3078358	I8155	Spain	37.24	-4.24	4722
PRJEB30874	ERR3078359	I8156	Spain	37.24	-4.24	4722
PRJEB30874	ERR3078360	I8157	Spain	37.24	-4.24	4722
PRJEB30874	ERR3078361	I8158	Spain	37.24	-4.24	4722
PRJEB30874	ERR3078362	I8197	Spain	37.24	-4.24	4722
PRJEB30874	ERR3078363	I8198	Spain	37.24	-4.24	4722
PRJEB30874	ERR3078364	I8199	Spain	37.24	-4.24	4722
PRJEB30874	ERR3078275	I11614	Portugal	39.0833	9.26667	4722
PRJEB30874	ERR3078276	I11592	Portugal	39.0833	9.26667	4722
PRJEB32466	ERR3324632	I6294	Russia	53.5898	50.5713	4721
PRJEB47891	ERR7194572	I0440	Russia	53.38	50.39	4720
PRJEB30874	ERR3078331	I7598	Spain	38.7025	-0.48631	4710
PRJEB46958	ERR7013364	SC8m	South chamber, south entrance	51.8	-1.8	4710
PRJEB32466	ERR3324545	I3951	Russia	48.8327	83.9097	4709
PRJEB32466	ERR3324555	I3950	Russia	48.8327	83.9097	4707
PRJEB32466	ERR3324966	I2923	Iran	36.1544	54.3836	4707
PRJEB29700	ERR3350398	NEO231	Russia	53	103.7	4703
PRJEB32466	ERR3324739	I11459	Iran	30.6499	61.4003	4703
PRJEB46875	ERR6454736	AYIM22BN	Ayituohan, China	48.2856	86.2708	4700
PRJEB32466	ERR3324894	I3954	Russia	48.8327	83.9097	4699
PRJEB29603	ERR3013431	AY2001.A0101.TF1.1	Russia	45.6883	43.2646	4698
PRJEB35748	ERR3828856	AT-628	Khundii Gobi, Mongolia	49.355	89.0286	4692
PRJEB11450	ERR1136362	I0126	Kutuluk III, Kutuluk River, Samara, Russia	53.31	51.15	4690.5
PRJEB47891	ERR7195344	I16491	United Kingdom	53.1357	-3.19726	4686
PRJEB47891	ERR7194566	I0371	Russia	53.5898	50.5713	4678
PRJEB29603	ERR3013442	I6267	Russia	44.385	40.3946	4675
PRJEB32466	ERR3324533	I3952	Russia	48.8327	83.9097	4673
HRA001777	HRR579067	C3341	Nileke County, Yili Region, China	43.8	82.51	4670.5
PRJEB30874	ERR3078329	I7595	Spain	38.7025	-0.48631	4670
PRJEB30874	ERR3078328	I7594	Spain	38.7025	-0.48631	4670
PRJEB49391	ERR7735773	I19950	Mexico	16.1	-88.8	4670
PRJEB32750	ERR4896505	I20761	Ust Belaya, Russia	65.506	173.282	4665
PRJEB32750	ERR4896506	I20783	Ust Belaya, Russia	65.506	173.282	4665
PRJEB32750	ERR4896579	I20761	Ust Belaya, Russia	65.506	173.282	4665
PRJEB32750	ERR4896580	I20783	Ust Belaya, Russia	65.506	173.282	4665
PRJEB32466	ERR3324538	I11752	Russia	51.3044	83.2005	4650
HRA001777	HRR578998	C1707	Buerjin County, Aletai Region, China	47.7	86.87	4632
PRJEB32466	ERR3324541	I6712	Russia	54.3566	90.9192	4632
PRJEB32466	ERR3324961	I2928	Iran	36.1544	54.3836	4632
PRJEB30575	ERR3155255	I7782	Ust’-Belaya II, Angara river, Russia	52.9169	103.657	4630
PRJEB29603	ERR3013445	IV3002.A0101	Russia	45.6854	42.9214	4630
PRJEB42781	ERR5211255	S13957	Bayan-Ulgi aimag, Mongolia	49.336	88.712	4625
PRJEB32466	ERR3324910	I3447	Kazakhstan	45.1324	79.3644	4623
PRJEB32466	ERR3324962	I2513	Iran	36.1544	54.3836	4621
PRJEB32466	ERR3324549	I3949	Russia	48.8327	83.9097	4618
PRJEB30575	ERR3155253	I7780	Ust’-Belaya II, Angara river, Russia	52.9169	103.657	4615
PRJEB30874	ERR3078333	I8568	Spain	38.7623	-0.586981	4615
PRJEB46958	ERR7013338	NE3m	North entrance	51.8	-1.8	4606
PRJEB32466	ERR3324694	Darra.I.Kur	Afghanistan	36.7833	70	4605
PRJEB49391	ERR7735774	I6235	Mexico	16.1	-88.8	4605
PRJEB39378	ERR4351614	N4a1	Kyordyughen, Russia	62.0667	132.334	4603
PRJEB32466	ERR3324669	I3388	Russia	48.8327	83.9097	4600
PRJEB32466	ERR3324741	I11460	Iran	30.6499	61.4003	4600
PRJEB32466	ERR3324742	I11488	Iran	30.6499	61.4003	4600
PRJEB32466	ERR3324748	I11458	Iran	30.6499	61.4003	4600
PRJEB32466	ERR3324776	I11476	Iran	30.6499	61.4003	4600
PRJEB32466	ERR3324778	I11474	Iran	30.6499	61.4003	4600
PRJEB32466	ERR3324783	I11461	Iran	30.6499	61.4003	4600
PRJEB46958	ERR7013332	NE4m	North entrance	51.8	-1.8	4600
PRJEB29603	ERR3013428	ARM001.A0101	Armenia	40.8667	43.7167	4595
PRJEB32466	ERR3324982	I6696	Czech Republic	50.5321	14.0707	4575
PRJEB32466	ERR3324984	I6695	Czech Republic	50.5528	13.7869	4575
PRJEB35748	ERR3828857	AT-635	Khuurai Gobi 2 (Kurgak govi), Mongolia	49.3353	88.7126	4574.5
PRJEB35748	ERR3828858	AT-635	Khuurai Gobi 2 (Kurgak govi), Mongolia	49.3353	88.7126	4574.5
PRJEB11450	ERR1136477	I1539	Esperstedt, Germany	51.42	11.68	4557
PRJEB9021	ERR844295	RISE487	Italy	45.26	10.379	4557
PRJEB32466	ERR3324764	I6671	Turkmenistan	38.348	56.2454	4550
PRJEB29700	ERR3350444	NEO298	Russia	53	103.7	4546
PRJEB29603	ERR3013454	MK5008.B0101	Russia	43.9054	43.5219	4544
PRJEB8448	ERR769629	I0103	Esperstedt, Germany	51.42	11.68	4543.5
PRJEB8448	ERR769627	I0550	Karsdorf, Germany	51.273	11.6559	4541.5
PRJEB35748	ERR3828831	AT-590B	Yagshiin Khuduu, Mongolia	46.121	91.5718	4539.5
PRJEB11450	ERR1136348	I0103	Esperstedt, Germany	51.42	11.68	4536.5
PRJEB11450	ERR1136411	I0550	Karsdorf, Germany	51.273	11.6559	4534.5
PRJEB47891	ERR7195228	I16247	France	48.8475	5.9472	4534
HRA001777	HRR579015	C3349	Jimunai County, Aletai Region, China	47.44	85.87	4531
PRJEB26349	ERR2564035	DA381	Verkhni Askiz, Russia	37.4557	60.7459	4530
PRJEB26349	ERR2564020	DA380	Verkhni Askiz, Russia	37.601	59.3284	4528
PRJEB49291	ERR7720077	I4422	Chencherere, Malawi	-14.3758	33.8236	4525
PRJEB49291	ERR7720091	I4422	Chencherere, Malawi	-14.3758	33.8236	4525
PRJEB29603	ERR3013470	SA6013.B0101	Russia	45.7257	43.9869	4524
PRJEB22652	ERR2216512	Bul6	Beli Breyag, Bulgaria	42.43	25.9	4522
PRJEB22652	ERR2216513	Bul8	Beli Breyag, Bulgaria	42.43	25.9	4522
PRJEB32751	ERR3929436	S18128.E1.L1	Buccino, Italy	40.6339	15.3789	4522
PRJEB32751	ERR3929438	S18129.E1.L1	Buccino, Italy	40.6339	15.3789	4522
PRJEB32751	ERR3929437	S18128.E1.L1	Buccino, Italy	40.6339	15.3789	4522
PRJEB32751	ERR3929439	S18129.E1.L1	Buccino, Italy	40.6339	15.3789	4522
PRJEB30874	ERR3078350	I8132	Spain	38.9777	-0.16037	4522
PRJEB11450	ERR1136383	I0374	Nikolaevka III, Samara River, Samara, Russia	49.9667	44.6667	4515
PRJEB26349	ERR2564036	DA379	Verkhni Askiz, Russia	37.601	59.3284	4515
PRJEB26349	ERR2573069	RISE675	Uybat V, Russia	53.7086	90.3598	4503
PRJEB30575	ERR3155226	I8295	Ust’-Belaya II, Angara river, Russia	52.9169	103.657	4500
PRJEB29603	ERR3013468	SA6004	Russia	45.7257	43.9869	4500
PRJEB32466	ERR3324749	I11456	Iran	30.6499	61.4003	4500
PRJEB32466	ERR3324750	I8728	Iran	30.6499	61.4003	4500
PRJEB32466	ERR3324777	I11478	Iran	30.6499	61.4003	4500
PRJEB49291	ERR7720084	I8930	White Rock Point, Kenya	-0.45	34.3167	4500
HRA001777	HRR578989	C2034	Habahe County, Aletai Region, China	47.97	86.27	4498
HRA001777	HRR578990	C2035	Habahe County, Aletai Region, China	47.97	86.27	4498
HRA001777	HRR578997	C794	Habahe County, Aletai Region, China	48.06	86.42	4498
PRJEB29603	ERR3013453	MK5004	Russia	43.9054	43.5219	4498
PRJEB11450	ERR1136447	I1271	El Mirador Cave, Atapuerca, Burgos, Spain	42.3333	-3.5	4495
PRJEB11450	ERR1136449	I1274	El Mirador Cave, Atapuerca, Burgos, Spain	42.3333	-3.5	4495
PRJEB11450	ERR1136450	I1276	El Mirador Cave, Atapuerca, Burgos, Spain	42.3333	-3.5	4495
PRJEB11450	ERR1136452	I1280	El Mirador Cave, Atapuerca, Burgos, Spain	42.3333	-3.5	4495
PRJEB11450	ERR1136454	I1282	El Mirador Cave, Atapuerca, Burgos, Spain	42.3333	-3.5	4495
PRJEB11450	ERR1136455	I1284	El Mirador Cave, Atapuerca, Burgos, Spain	42.3333	-3.5	4495
PRJEB11450	ERR1136456	I1300	El Mirador Cave, Atapuerca, Burgos, Spain	42.3333	-3.5	4495
PRJEB11450	ERR1136457	I1302	El Mirador Cave, Atapuerca, Burgos, Spain	42.3333	-3.5	4495
PRJEB11450	ERR1136458	I1303	El Mirador Cave, Atapuerca, Burgos, Spain	42.3333	-3.5	4495
PRJEB11450	ERR1136459	I1314	El Mirador Cave, Atapuerca, Burgos, Spain	42.3333	-3.5	4495
PRJEB32466	ERR3324535	I6714	Russia	54.3566	90.919186	4495
PRJEB49391	ERR7735775	I6236	Mexico	16.1	-88.8	4495
PRJEB29603	ERR3013452	MK5001	Russia	43.9054	43.5219	4491
PRJEB29603	ERR3013472	SIJ002.A0101	Russia	45.05	39.91	4490
PRJEB29603	ERR3013473	SIJ003.A0101	Russia	45.05	39.91	4490
PRJEB8448	ERR769633	I0108	Rothenschirmbach, Germany	51.45	11.54	4488.5
PRJEB45006	ERR6667626	HOL004	Bohemia	50.2006	14.2903	4486
PRJEB42781	ERR5211333	I6361	Bayan-Ulgii aimag, Mongolia	49.336	88.712	4483
PRJEB11450	ERR1136351	I0108	Rothenschirmbach, Germany	51.45	11.54	4481.5
PRJEB30874	ERR3078267	I11301	Spain	43.0866	-2.2154	4480
PRJEB49291	ERR7720063	I10726	Kalemba Rockshelter, Zambia	-14.1207	32.4992	4480
PRJEB29603	ERR3013429	ARM002.A0101; ARM003	Armenia	40.8667	43.7167	4475
PRJEB49391	ERR7735776	I5455	Mexico	16.1	-88.8	4475
PRJEB42781	ERR5211230	S12978	Khovd, Mongolia	46.12	91.57	4472
PRJEB39378	ERR4354255	irk068	Shishkino, Russia	54.0066	105.682	4471
PRJEB47891	ERR7194798	I13467	Czech Republic	50.045	14.3393	4467
PRJEB30874	ERR3078368	I5076	Portugal	37.1968	-8.58855	4465
PRJEB42781	ERR5211218	S12957	Khovd, Mongolia	46.12	91.57	4462
PRJEB26349	ERR2573077	RISE719	Syda 5, Tumen, Russia	54.3718	91.5069	4450
PRJEB32466	ERR3324556	I6713	Russia	54.3566	90.919186	4450
PRJEB32466	ERR3324759	I6670	Turkmenistan	38.348	56.2454	4450
PRJEB32466	ERR3324907	I10551	Tajikistan	37.4833	69.4012	4450
PRJEB32466	ERR3324908	I11044	Tajikistan	37.4833	69.4012	4450
PRJEB47891	ERR7196220	I7953	Czech Republic	50.1068	15.7876	4450
PRJEB29603	ERR3013463	RK1007.A0101	Russia	45.5372	41.1165	4447
PRJEB9021	ERR844310	RISE508	Russia	51.498	85.97	4442
PRJEB11450	ERR1136474	I1534	Esperstedt, Germany	51.42	11.68	4440
PRJEB26349	ERR2573076	RISE718	Syda 5, Tumen, Russia	54.3718	91.5069	4436
PRJEB8448	ERR769630	I0104	Esperstedt, Germany	51.42	11.68	4432.5
PRJEB11450	ERR1136349	I0104	Esperstedt, Germany	51.42	11.68	4425.5
PRJEB8448	ERR769638	I0118	Alberstedt, Germany	51.45	11.63	4424
PRJEB9021	ERR844309	RISE507	Russia	51.498	85.97	4423
PRJEB20914	ERR1995168	I9127	Moni Odigitria, Heraklion, Crete, Greece	35.05	24.81	4422
PRJEB20914	ERR1995169	I9128	Moni Odigitria, Heraklion, Crete, Greece	35.05	24.81	4422
PRJEB20914	ERR1995170	I9129	Moni Odigitria, Heraklion, Crete, Greece	35.05	24.81	4422
PRJEB20914	ERR1995171	I9130	Moni Odigitria, Heraklion, Crete, Greece	35.05	24.81	4422
PRJEB20914	ERR1995172	I9131	Moni Odigitria, Heraklion, Crete, Greece	35.05	24.81	4422
PRJEB22652	ERR2216903	I5882	DereivkaSite I, Ukraine	48.91	33.76	4420
PRJEB26349	ERR2573070	RISE677	Uybat III, Russia	53.7086	90.3598	4419
PRJEB13123	ERR1463807	I1706	Ain Ghazal, Jordan	31.988	35.976	4417
PRJEB11450	ERR1136359	I0118	Alberstedt, Germany	51.45	11.63	4417
PRJEB32466	ERR3324965	I2927	Iran	36.1544	54.3836	4413
HRA001777	HRR579008	C2045	Qinghe County, Aletai Region, China	46.48	90.75	4409
PRJEB35980	ERR3800889	I16164	Italy	40.4106	8.63972	4408
PRJEB32466	ERR3324987	I7207	Czech Republic	50.5447	13.8351	4400
PRJEB35980	ERR3800935	I4383	Italy	37.8724	13.9346	4400
PRJEB22652	ERR2216510	Bul10	Sabrano, Bulgaria	42.43	25.9	4396
PRJEB8448	ERR769634	I0111	Rothenschirmbach, Germany	51.45	11.54	4395.5
PRJEB8448	ERR769628	I0049	Esperstedt, Germany	51.42	11.68	4394.5
PRJEB8448	ERR769631	I0106	Esperstedt, Germany	51.42	11.68	4394.5
PRJEB22629	ERR2181103	I1843	Alto de la Huesera, Alava, Basque country, Spain	42.57	-2.57	4390
PRJEB22629	ERR2181105	I3276	Alto de la Huesera, Alava, Basque country, Spain	42.57	-2.57	4390
PRJEB22652	ERR2216603	I2407	Kierzkowo, Poland	52.85	17.88	4390
PRJEB22652	ERR2216571	I1917	Ozera, Ukraine	48.99	33.95	4390
PRJEB22652	ERR2216623	I2435	Kierzkowo, Poland	52.85	17.88	4390
PRJEB22652	ERR2216625	I2440	Kierzkowo, Poland	52.85	17.88	4390
PRJEB22652	ERR2216619	I2433	Kierzkowo, Poland	52.85	17.88	4390
PRJEB11450	ERR1136352	I0111	Rothenschirmbach, Germany	51.45	11.54	4388.5
PRJEB11450	ERR1136339	I0049	Esperstedt, Germany	51.42	11.68	4387.5
PRJEB11450	ERR1136350	I0106	Esperstedt, Germany	51.42	11.68	4387.5
PRJEB39378	ERR4354256	irk057	Podostrozhnoe, Russia	53.2207	103.395	4387
PRJEB45006	ERR6667879	TUC005	Bohemia	50.1377	14.2734	4386
PRJEB47891	ERR7195298	I16438	Channel Islands	49.4972	-2.50646	4384
PRJEB22629	ERR2181097	I3272	La Chabola de la Hechicera, Alava, Basque country, Spain	42.57	-2.55	4380
PRJEB45006	ERR6667873	TUC002	Bohemia	50.1377	14.2734	4378
PRJEB30874	ERR3078373	I3243	Spain	43.4102	-5.98496	4372
PRJEB30874	ERR3078374	I3239	Spain	43.4102	-5.98496	4372
PRJEB30874	ERR3078375	I3238	Spain	43.4102	-5.98496	4372
PRJEB30874	ERR3078369	I3432	Portugal	38.387	-7.55	4365
PRJEB47891	ERR7194938	I1389	France	47.39	7.271	4361
PRJEB30874	ERR3078343	I4565	Spain	41.2916	1.0638	4355
PRJEB8448	ERR769622	I0438	Luzkhi I, Samara River, Samara, Russia	53.38	50.38	4355
PRJEB31249	ERR3158080	I5358	UK	53.073	-3.2134	4354
PRJEB42781	ERR5211251	S13884	Rokutsu Shell Mound, Japan	35.55	140.157	4351
PRJEB22629	ERR2181099	I1975	La Chabola de la Hechicera, Alava, Basque country, Spain	42.57	-2.55	4350
PRJEB32466	ERR3324970	I0442	Russia	53.38	52.12	4350
PRJEB32466	ERR3324964	I2514	Iran	36.1544	54.3836	4341
PRJEB22652	ERR2216585	I2165	Merichleri, Kairyaka necropolis, Bulgaria	42.13	25.49	4340
PRJEB45006	ERR6667967	VLI076	Bohemia	50.3659	14.4466	4339.94
PRJEB39378	ERR4352067	irk025	Sukhaja Pad' Buret' site, Russia	52.9838	103.521	4339.5
PRJEB39378	ERR4354257	Anosovo-1	Anosovo, Russia	54.6659	103.232	4339.5
PRJEB39378	ERR4354258	irk061	Zvjozdochka site, Russia	53.9695	105.841	4336
PRJEB22652	ERR2216511	Bul4	Mednikarovo, Bulgaria	42.43	25.9	4333
PRJEB32466	ERR3324655	I11735	Kazakhstan	50.46	49.2	4331
PRJEB35980	ERR3800863	I14677	Italy	40.7897	8.59139	4331
PRJEB32466	ERR3324986	I7208	Czech Republic	50.5391	13.8288	4330
PRJEB26349	ERR2573071	RISE680	Uybat V, Russia	53.7086	90.3598	4329
PRJEB26349	ERR2573072	RISE681	Uybat V, Russia	53.7086	90.3598	4329
PRJEB26349	ERR2573075	RISE685	Uybat V, Russia	53.7086	90.3598	4329
PRJEB47891	ERR7194982	I14200	United Kingdom	51.168	-1.77254	4328
PRJEB32466	ERR3324658	I4243	Iran	36.9944	45.4744	4326
PRJEB47891	ERR7196036	I2575	France	43.9655	5.8126	4323
PRJEB22629	ERR2181104	I1981	Alto de la Huesera, Alava, Basque country, Spain	42.57	-2.57	4320
PRJEB45006	ERR6667881	TUC006	Bohemia	50.1377	14.2734	4318
PRJEB45006	ERR6667857	STD003	Bohemia	50.6129	13.9612	4313.7
PRJEB9021	ERR844323	RISE550	Russia	46.556	43.676	4312
PRJEB30874	ERR3078370	I5429	Portugal	38.387	-7.55	4310
PRJEB35980	ERR3800933	I4329	Spain	39.505	3.30198	4306
PRJEB32466	ERR3324972	I8745	Russia	49.9667	44.6667	4300
PRJEB49291	ERR7720068	I11019	Fingira, Malawi	-10.7862	33.7654	4300
PRJEB30874	ERR3078501	I6622	Spain	40.439	-3.501	4297
PRJEB11450	ERR1136473	I1532	Esperstedt, Germany	51.42	11.68	4290
PRJEB11450	ERR1136475	I1536	Esperstedt, Germany	51.42	11.68	4290
PRJEB11450	ERR1136476	I1538	Esperstedt, Germany	51.42	11.68	4290
PRJEB11450	ERR1136478	I1540	Esperstedt, Germany	51.42	11.68	4290
PRJEB11450	ERR1136479	I1541	Esperstedt, Germany	51.42	11.68	4290
PRJEB11450	ERR1136480	I1542	Esperstedt, Germany	51.42	11.68	4290
PRJEB11450	ERR1136481	I1544	Esperstedt, Germany	51.42	11.68	4290
PRJEB11450	ERR1136482	I1546	Benzingerode-Heimburg, Germany	51.82	10.91	4290
PRJEB11450	ERR1136483	I1549	Benzingerode-Heimburg, Germany	51.82	10.91	4290
PRJEB11450	ERR1136434	I0805	Quedlinburg VII, Germany	51.7917	11.1472	4290
PRJEB30874	ERR3078339	I1845	Spain	42.57	-2.57	4290
PRJEB30874	ERR3078340	I1846	Spain	42.57	-2.57	4290
PRJEB30874	ERR3078341	I1978	Spain	42.57	-2.57	4290
PRJEB35980	ERR3800873	I15942	Italy	40.6267	8.32306	4288
PRJEB8448	ERR769635	I0112	Quedlinburg XII, Germany	51.79	11.14	4287
PRJEB11450	ERR1136472	I1530	Rothenschirmbach, Germany	51.45	11.54	4286.5
PRJEB32466	ERR3324985	I7209	Czech Republic	50.5441	13.8341	4283
PRJEB11450	ERR1136353	I0112	Quedlinburg XII, Germany	51.79	11.14	4280
PRJEB22652	ERR2216757	I4629	Zvejnieki, Latvia	56.28	25.13	4280
PRJEB32466	ERR3324729	I1792	Turkmenistan	38.1907	62.0343	4280
PRJEB35980	ERR3800865	I14678	Italy	40.7897	8.59139	4280
PRJEB46875	ERR6454739	G218M5-3N	Nileke, China	43.8993	83.5383	4280
PRJEB39378	ERR4352066	irk022	Ust'-Dolgoe site, Russia	52.9943	103.421	4279.5
PRJEB8448	ERR769637	I0806	Quedlinburg VII, Germany	51.79	11.14	4273
PRJEB37057	ERR4174045	I6924	Yehud, Israel	32.0324	34.8906	4272
PRJEB37057	ERR4174046	I6923	Yehud, Israel	32.0324	34.8906	4272
PRJEB37057	ERR4174047	I6922	Yehud, Israel	32.0324	34.8906	4272
PRJEB37057	ERR4174048	I7184	Yehud, Israel	32.0324	34.8906	4272
PRJEB37057	ERR4174049	I7182	Yehud, Israel	32.0324	34.8906	4272
PRJEB37057	ERR4174050	I7180	Yehud, Israel	32.0324	34.8906	4272
PRJEB37057	ERR4174051	I7179	Yehud, Israel	32.0324	34.8906	4272
PRJEB37057	ERR4174031	I7177	Yehud, Israel	32.0324	34.8906	4272
PRJEB37057	ERR4174040	I7003	Yehud, Israel	32.0324	34.8906	4272
PRJEB37057	ERR4174041	I7002	Yehud, Israel	32.0324	34.8906	4272
PRJEB37057	ERR4174042	I6932	Yehud, Israel	32.0324	34.8906	4272
PRJEB37057	ERR4174043	I6928	Yehud, Israel	32.0324	34.8906	4272
PRJEB37057	ERR4174044	I6925	Yehud, Israel	32.0324	34.8906	4272
PRJEB8448	ERR769632	I0060	Rothenschirmbach, Germany	51.45	11.54	4272
PRJEB26349	ERR2573062	RISE664	Okunev Ulus, Russia	53.5478	91.0256	4272
PRJEB45006	ERR6667821	PNL001	Bohemia	50.2502	15.8113	4271.38
PRJEB11450	ERR1136435	I0806	Quedlinburg VII, Germany	51.79	11.14	4266
PRJEB11450	ERR1136344	I0060	Rothenschirmbach, Germany	51.45	11.54	4265
PRJEB45006	ERR6667787	OBR003	Bohemia	50.2927	14.4849	4259
PRJEB32750	ERR4896443	I11910	Glăvăneşti, Romania	47.552	27.27	4250
PRJEB32750	ERR4896444	I11911	Glăvăneşti, Romania	47.552	27.27	4250
PRJEB32750	ERR4896445	I11912	Glăvăneşti, Romania	47.552	27.27	4250
PRJEB32750	ERR4896446	I11913	Glăvăneşti, Romania	47.552	27.27	4250
PRJEB32750	ERR4896447	I11914	Glăvăneşti, Romania	47.552	27.27	4250
PRJEB32750	ERR4896448	I11915	Glăvăneşti, Romania	47.552	27.27	4250
PRJEB32750	ERR4896517	I11910	Glăvăneşti, Romania	47.552	27.27	4250
PRJEB32750	ERR4896518	I11911	Glăvăneşti, Romania	47.552	27.27	4250
PRJEB32750	ERR4896519	I11912	Glăvăneşti, Romania	47.552	27.27	4250
PRJEB32750	ERR4896520	I11913	Glăvăneşti, Romania	47.552	27.27	4250
PRJEB32750	ERR4896521	I11914	Glăvăneşti, Romania	47.552	27.27	4250
PRJEB32750	ERR4896522	I11915	Glăvăneşti, Romania	47.552	27.27	4250
PRJEB22629	ERR2181101	I2473	El Sotillo, Alava, Basque Country, Spain	42.57	-2.62	4250
PRJEB30874	ERR3078498	I2473	Spain	42.57	-2.62	4250
PRJEB47891	ERR7194796	I13028	Netherlands	51.874	4.868	4250
PRJEB32466	ERR3324738	I2123	Turkmenistan	38.1907	62.0343	4246
PRJEB8448	ERR769640	I0059	Benzingerode-Heimburg, Germany	51.82	10.91	4241.5
PRJEB45006	ERR6667977	VLI090	Bohemia	50.3659	14.4466	4241
PRJEB30874	ERR3078327	I7642	Spain	38.7025	-0.48631	4240
PRJEB26349	ERR2573074	RISE684	Uybat V, Russia	53.7086	90.3598	4239
PRJEB47891	ERR7194768	I12900	Netherlands	51.874	4.868	4239
PRJEB47891	ERR7196030	I2565	United Kingdom	51.168	-1.77254	4237
PRJEB8448	ERR769639	I0058	Benzingerode-Heimburg, Germany	51.82	10.91	4236.5
PRJEB22652	ERR2216631	I2510	Dzhulyunitsa, Bulgaria	43.16	25.88	4235
PRJEB11450	ERR1136343	I0059	Benzingerode-Heimburg, Germany	51.82	10.91	4234.5
PRJEB31249	ERR3158079	I5357	UK	53.1146	-4.13021	4233
PRJEB8448	ERR769636	I0113	Quedlinburg XII, Germany	51.79	11.14	4232
PRJEB46875	ERR6454738	G218M5-2	Nileke, China	43.8993	83.5383	4230
PRJEB47891	ERR7196094	I27380	United Kingdom	50.8724	-0.89596	4228
PRJEB11450	ERR1136354	I0113	Quedlinburg XII, Germany	51.79	11.14	4225
PRJEB22652	ERR2216935	ILK003	Ilyatka, Ukraine	49.56	27.69	4225
PRJEB32566	ERR3546001	R5	Grotta Continenza, Italy	41.96	13.54	4225
PRJEB32466	ERR3324603	I11042	Turkmenistan	38.1907	62.0343	4225
HRA001777	HRR579004	C2036	Qinghe County, Aletai Region, China	46.48	90.75	4224
HRA001777	HRR579003	C2037	Qinghe County, Aletai Region, China	46.48	90.75	4224
HRA001777	HRR579005	C2040	Qinghe County, Aletai Region, China	46.48	90.75	4224
HRA001777	HRR579006	C2041	Qinghe County, Aletai Region, China	46.48	90.75	4224
HRA001777	HRR579007	C2043	Qinghe County, Aletai Region, China	46.48	90.75	4224
HRA001777	HRR579011	C2048	Qinghe County, Aletai Region, China	46.48	90.75	4224
HRA001777	HRR579012	C2049	Qinghe County, Aletai Region, China	46.48	90.75	4224
PRJEB9021	ERR844313	RISE511	Russia	54.584	90.775	4224
PRJEB35980	ERR3800951	I8561	Italy	37.95	14.0833	4223
PRJEB32566	ERR3545992	R25	Su Crocefissu, Italy	40.8101	8.44221	4222
PRJEB32566	ERR3555250	R26	Su Crocefissu, Italy	40.8101	8.44221	4222
PRJEB32566	ERR3555251	R27	Su Crocefissu, Italy	40.8101	8.44221	4222
PRJEB32566	ERR3555252	R28	Su Crocefissu, Italy	40.8101	8.44221	4222
PRJEB32566	ERR3555253	R29	Su Crocefissu, Italy	40.8101	8.44221	4222
PRJEB22652	ERR2216933	ILK001	Ilyatka, Ukraine	49.56	27.69	4221
PRJEB39378	ERR4351618	N4b2	Kyordyughen, Russia	62.0667	132.333	4219.5
PRJEB29603	ERR3013462	RK1003.C0101	Russia	45.5372	41.1165	4218
PRJEB47891	ERR7195104	I15028	France	47.5235	-3.1546	4218
PRJEB45006	ERR6667975	VLI088	Bohemia	50.3659	14.4466	4217
PRJEB45006	ERR6667690	KO1001	Bohemia	50.0333	15.1681	4216
PRJEB47891	ERR7195982	I2446	United Kingdom	51.7977	-1.31346	4215
PRJEB45006	ERR6667981	VPR001	Bohemia	50.1552	14.3181	4212.6
PRJEB45006	ERR6667893	VLI008	Bohemia	50.3659	14.4466	4212
HRA001777	HRR578994	C1699	Habahe County, Aletai Region, China	48.06	86.42	4200
HRA001777	HRR578995	C1700	Habahe County, Aletai Region, China	48.06	86.42	4200
HRA001777	HRR578992	C1701	Habahe County, Aletai Region, China	48.06	86.42	4200
HRA001777	HRR578996	C1702	Habahe County, Aletai Region, China	48.06	86.42	4200
HRA001777	HRR578991	C1703	Habahe County, Aletai Region, China	48.06	86.42	4200
HRA001777	HRR578993	C1704	Habahe County, Aletai Region, China	48.06	86.42	4200
PRJEB32466	ERR3324602	I10411	Turkmenistan	38.1907	62.0343	4200
PRJEB32466	ERR3324740	I11466	Iran	30.6499	61.4003	4200
PRJEB42781	ERR5211322	I6341	Funadomari, Japan	45.3731	141.025	4200
PRJEB47891	ERR7195202	I16090	Czech Republic	50.0833	14.3167	4200
PRJEB47891	ERR7195972	I2419	United Kingdom	51.168	-1.77254	4199
PRJEB26349	ERR2573059	RISE515	Verkhni Askiz, Russia	53.1565	90.2078	4197
PRJEB35980	ERR3800869	I15940	Italy	40.6267	8.32306	4196
PRJEB45006	ERR6667891	VLI007	Bohemia	50.3659	14.4466	4196
PRJEB22652	ERR2216907	I5884	DereivkaSite I, Ukraine	48.91	33.76	4195
PRJEB35980	ERR3800871	I15941	Italy	40.6267	8.32306	4193
PRJEB8448	ERR769641	I0171	Benzingerode-Heimburg, Germany	51.82	10.91	4192
PRJEB22652	ERR2216934	ILK002	Ilyatka, Ukraine	49.56	27.69	4192
HRA001777	HRR579010	C2047	Qinghe County, Aletai Region, China	46.48	90.75	4187
PRJEB9021	ERR844311	RISE509	Russia	54.584	90.775	4186
PRJEB39378	ERR4354265	kra001	Nefteprovod site, Russia	56.1947	95.8195	4185.5
PRJEB11450	ERR1136364	I0171	Benzingerode-Heimburg, Germany	51.82	10.91	4185
PRJEB29603	ERR3013469	SA6010.A0101	Russia	45.7257	43.9869	4185
PRJEB9021	ERR844296	RISE489	Italy	45.26	10.379	4185
PRJEB28961	ERR2880956	CP8	Peru	-15.3894	-72.6082	4180
PRJEB47891	ERR7194940	I1391	France	47.57	7.18	4179
PRJEB45006	ERR6667855	STD002	Bohemia	50.6129	13.9612	4177.19
PRJEB22652	ERR2216661	I3499	Beli Manastir-Popova zemlja, Croatia	45.76	18.57	4176
PRJEB45006	ERR6667979	VLI092	Bohemia	50.3659	14.4466	4175.91
PRJEB29603	ERR3013455	MK5009.A0101	Russia	43.9054	43.5219	4175
PRJEB47891	ERR7195310	I16448	United Kingdom	55.9473	-2.47072	4175
PRJEB9021	ERR844321	RISE547	Russia	46.539	43.699	4175
PRJEB29603	ERR3013434	GW1001.A0101	Russia	44.0319	43.13	4174
PRJEB45006	ERR6667899	VLI011	Bohemia	50.3659	14.4466	4174
PRJEB32466	ERR3324919	I0244	Russia	53.5898	50.5713	4173
PRJEB45006	ERR6667959	VLI067	Bohemia	50.3659	14.4466	4172.92
PRJEB32466	ERR3324730	I11039	Turkmenistan	38.1907	62.0343	4172
PRJEB45006	ERR6667963	VLI071	Bohemia	50.3659	14.4466	4171.43
PRJEB29603	ERR3013461	RK1001.C0101	Russia	45.5372	41.1165	4171
PRJEB27628	ERR2684401	scy192*	Glinoe, Moldova	46.64	29.8	4170
PRJEB26349	ERR2573053	DA358	Kurma XI, Russia	53.1792	106.963	4169
PRJEB45006	ERR6667863	TOU001	Bohemia	50.1677	14.7226	4165.77
PRJEB32466	ERR3324586	I1782	Turkmenistan	38.1907	62.0343	4165
PRJEB20658	ERR2505926	DA343	Glazkovo, Siberia, Tungus & Eastern Steppe	53.1889	103.368	4161.5
PRJEB20658	ERR2505927	DA353	Glazkovo, Siberia, Tungus & Eastern Steppe	53.1889	103.368	4161.5
PRJEB20658	ERR2505928	DA356	Glazkovo, Siberia, Tungus & Eastern Steppe	53.1889	103.368	4161.5
PRJEB20658	ERR2505930	DA361	Glazkovo, Siberia, Tungus & Eastern Steppe	53.1889	103.368	4161.5
PRJEB9021	ERR844285	RISE434	Germany	48.932	12.259	4161
PRJEB32466	ERR3324625	I6217	Turkmenistan	38.1907	62.0343	4160
PRJEB9021	ERR844263	RISE240	Russia	46.58	43.678	4160
PRJEB26349	ERR2573054	DA360	Kurma XI, Russia	53.1792	106.963	4158
PRJEB8448	ERR769645	I0117	Esperstedt, Germany	51.42	11.68	4153.5
PRJEB11450	ERR1136466	I1502	Kompolt-Kigyoser, Hungary	47.167	20.833	4153
PRJEB29603	ERR3013437	I1723	Russia	44.0319	43.13	4150
PRJEB35980	ERR3800939	I4936	Italy	37.735	12.9619	4150
PRJEB47891	ERR7196208	I6776	United Kingdom	51.1807	-3.1413	4150
PRJEB32466	ERR3324920	I0246	Russia	52.9128	50.9906	4149
PRJEB45006	ERR6667738	KON001	Bohemia	50.5557	13.6606	4147.47
PRJEB45006	ERR6667620	DRO001	Bohemia	50.4369	13.4134	4147.08
PRJEB30874	ERR3078503	I6626	Spain	40.439	-3.501	4147
PRJEB11450	ERR1136358	I0117	Esperstedt, Germany	51.42	11.68	4146.5
PRJEB30874	ERR3078345	I8569	Spain	40.3028	0.2797	4141
PRJEB35980	ERR3800851	I11443	Italy	37.908	13.478	4141
PRJEB45006	ERR6667572	BLS002	Bohemia	50.3511	13.8521	4140.94
PRJEB32466	ERR3324616	I6674	Turkmenistan	38.348	56.2454	4139
PRJEB47891	ERR7194756	I12786	United Kingdom	51.698	-1.69209	4137
PRJEB45006	ERR6667929	VLI033	Bohemia	50.3659	14.4466	4133
PRJEB45006	ERR6667931	VLI033	Bohemia	50.3659	14.4466	4133
PRJEB45006	ERR6667927	VLI032	Bohemia	50.3659	14.4466	4131.81
HRA001777	HRR579014	C3344	Jimunai County, Aletai Region, China	47.44	85.87	4130.5
PRJEB22652	ERR2216649	I2792	Vucedol Tell, Croatia	45.34	19.06	4130
PRJEB45006	ERR6667744	KON005	Bohemia	50.5557	13.6606	4129.98
PRJEB45006	ERR6667570	BLS001	Bohemia	50.3511	13.8521	4125.62
PRJEB29603	ERR3013433	BU2001.A0101	Russia	44.0236	42.8185	4125
PRJEB9021	ERR844287	RISE436	Germany	48.932	12.259	4124
PRJEB30874	ERR3078371	I3485	Spain	38.5781	-2.8417	4122
PRJEB30874	ERR3078346	I8048	Spain	37.005	-3.8947	4122
PRJEB30874	ERR3078347	I8141	Spain	37.005	-3.8947	4122
PRJEB30874	ERR3078348	I8142	Spain	37.005	-3.8947	4122
PRJEB32751	ERR3929388	S11952.E1.L1	Blatné, Slovakia	48.265	17.4184	4122
PRJEB32751	ERR3929390	S11953.E1.L1	Blatné, Slovakia	48.265	17.4184	4122
PRJEB32751	ERR3929389	S11952.E1.L1	Blatné, Slovakia	48.265	17.4184	4122
PRJEB32751	ERR3929391	S11953.E1.L1	Blatné, Slovakia	48.265	17.4184	4122
PRJEB29603	ERR3013450	LYG001.A0101	Russia	44.0534	43.2103	4122
PRJEB22652	ERR2216599	I2403	Kierzkowo, Poland	52.85	17.88	4120
PRJEB9021	ERR844244	RISE1	Poland	52.29	17.54	4117
PRJEB35980	ERR3800905	I3123	Italy	37.908	13.478	4116
PRJEB35980	ERR3800849	I11442	Italy	37.908	13.478	4114
PRJEB32466	ERR3324744	I10409	Turkmenistan	38.1907	62.0343	4112
PRJEB45006	ERR6667823	PNL002	Bohemia	50.2502	15.8113	4110
PRJEB45006	ERR6667973	VLI085	Bohemia	50.3659	14.4466	4109.99
PRJEB39378	ERR4354259	irk076	Shamanka, Russia	51.6945	103.705	4109.5
PRJEB47891	ERR7195282	I16424	United Kingdom	50.5399	-4.99781	4106
PRJEB45006	ERR6667869	TRM006	Bohemia	50.6379	13.9923	4104.99
PRJEB32466	ERR3324642	I1789	Turkmenistan	38.1907	62.0343	4104
PRJEB27628	ERR2684399	scy010*	Starosillya, Ukrayina	46.32	29.46	4100
PRJEB32466	ERR3324728	I1783	Turkmenistan	38.1907	62.0343	4100
PRJEB46875	ERR6454748	SSGM1	Songshugou, China	46.8213	85.9201	4100
PRJEB47891	ERR7194624	I11159	Czech Republic	50.0544	14.3634	4100
PRJEB11450	ERR1136393	I0418	Utyevka IV, Samara River, Samara, Russia	NA	NA	4099.5
PRJEB35980	ERR3800903	I3122	Italy	37.908	13.478	4099
PRJEB45006	ERR6667969	VLI079	Bohemia	50.3659	14.4466	4095
PRJEB45006	ERR6667825	PRE001	Bohemia	50.2521	15.8119	4094.51
PRJEB9021	ERR844286	RISE435	Gemany	48.932	12.259	4094
PRJEB45006	ERR6667867	TRM003	Bohemia	50.6379	13.9923	4093.41
PRJEB26349	ERR2573064	RISE670	Verkhni Askiz, Russia	53.1565	90.2078	4088
PRJEB9021	ERR844327	RISE555	Russia	48.716	44.5	4082
PRJEB45006	ERR6667837	RDV001	Bohemia	50.5423	13.8432	4080.62
PRJEB28961	ERR2880977	I2261	Peru	-8.46667	-78.15	4080
PRJEB8448	ERR769648	I0804	Eulau, Germany	51.1677	11.8475	4078.5
PRJEB26349	ERR2573063	RISE667	Verkhni Askiz, Russia	53.1565	90.2078	4078.5
PRJEB26349	ERR2573065	RISE671	Verkhni Askiz, Russia	53.1565	90.2078	4078.5
PRJEB26349	ERR2573066	RISE672	Verkhni Askiz, Russia	53.1565	90.2078	4078.5
PRJEB26349	ERR2573067	RISE673	Verkhni Askiz, Russia	53.1565	90.2078	4078.5
PRJEB45006	ERR6667895	VLI009	Bohemia	50.3659	14.4466	4078.18
PRJEB26349	ERR2573052	DA354	Kurma XI, Russia	53.1792	106.963	4078
PRJEB8448	ERR769647	I0803	Eulau, Germany	51.1677	11.8475	4077.5
PRJEB8448	ERR769650	I0114	Esperstedt, Germany	51.42	11.68	4077
PRJEB47891	ERR7195846	I20997	United Kingdom	54.1627	-3.10899	4075
PRJEB49391	ERR7735777	I8041	Mexico	16.1	-88.8	4075
PRJEB32466	ERR3324559	I11526	Kyrgyzstan	41.4315	75.8855	4072
PRJEB32466	ERR3324587	I2121	Turkmenistan	38.1907	62.0343	4072
PRJEB11450	ERR1136433	I0804	Eulau, Germany	51.1677	11.8475	4071.5
PRJEB9021	ERR844248	RISE61	Denmark	55.703	11.855	4071
PRJEB11450	ERR1136355	I0114	Esperstedt, Germany	51.42	11.68	4070
PRJEB26349	ERR2573060	RISE516	Verkhni Askiz, Russia	53.1565	90.2078	4069
PRJEB32466	ERR3324601	I2128	Turkmenistan	38.1907	62.0343	4067
PRJEB32466	ERR3324600	I1784	Turkmenistan	38.1907	62.0343	4066
PRJEB35980	ERR3800861	I14676	Italy	40.7897	8.59139	4066
PRJEB11450	ERR1136373	I0246	Utyevka VI, Samara_River, Samara, Russia	NA	NA	4065
PRJEB11450	ERR1136394	I0419	Utyevka VI, Samara River, Samara, Russia	NA	NA	4065
PRJEB32466	ERR3324597	I2087	Turkmenistan	38.1907	62.0343	4065
PRJEB32466	ERR3324654	I11737	Kazakhstan	50.46	49.2	4064
PRJEB45006	ERR6667784	OBR001	Bohemia	50.2927	14.4849	4064
PRJEB26349	ERR2573061	RISE662	Okunev Ulus, Russia	53.5478	91.0256	4063
PRJEB47891	ERR7196160	I5471	United Kingdom	55.9473	-2.47072	4063
PRJEB32466	ERR3324623	I6124	Turkmenistan	38.1907	62.0343	4062
PRJEB32466	ERR3324887	I6708	Kazakhstan	48.8327	83.9097	4062
PRJEB32466	ERR3324963	I2922	Iran	36.1544	54.3836	4062
PRJEB8448	ERR769644	I0116	Esperstedt, Germany	51.42	11.68	4061.5
PRJEB26349	ERR2573068	RISE674	Verkhni Askiz, Russia	53.1565	90.2078	4061
PRJEB32466	ERR3324588	I1793	Turkmenistan	38.1907	62.0343	4060
PRJEB35980	ERR3800949	I7807	Italy	36.8831	14.5712	4060
PRJEB46875	ERR6454737	AYIM22BY	Ayituohan, China	48.2856	86.2708	4060
PRJEB11450	ERR1136432	I0803	Eulau, Germany	51.1677	11.8475	4055.5
PRJEB45006	ERR6667692	KO1002	Bohemia	50.0333	15.1681	4055
PRJEB11450	ERR1136357	I0116	Esperstedt, Germany	51.42	11.68	4054.5
PRJEB29603	ERR3013465	RK4002.B0101	Russia	45.536	41.0595	4050
PRJEB32466	ERR3324592	I3365	Turkmenistan	38.1907	62.0343	4050
PRJEB32466	ERR3324622	I7171	Turkmenistan	38.1907	62.0343	4050
PRJEB32466	ERR3324634	I7101	Turkmenistan	38.1907	62.0343	4050
PRJEB32466	ERR3324636	I7173	Turkmenistan	38.1907	62.0343	4050
PRJEB47891	ERR7194578	I10342	France	44.476	6.369	4050
PRJEB47891	ERR7194580	I10343	France	44.476	6.369	4050
PRJEB47891	ERR7194582	I10344	France	44.476	6.369	4050
PRJEB47891	ERR7194584	I10345	France	44.476	6.369	4050
PRJEB47891	ERR7194586	I10347	France	44.476	6.369	4050
PRJEB47891	ERR7194588	I10348	France	44.476	6.369	4050
PRJEB45006	ERR6667789	OBR004	Bohemia	50.2927	14.4849	4048
PRJEB45006	ERR6667925	VLI031	Bohemia	50.3659	14.4466	4046.09
PRJEB20914	ERR1995177	I2499	Harmanören-Göndürle Höyük. Isparta, Turkey	37.92	30.71	4040
PRJEB9021	ERR844312	RISE510	Russia	54.584	90.775	4040
PRJEB47891	ERR7194794	I13027	Netherlands	51.886	4.855	4039
HRA001777	HRR579009	C2046	Qinghe County, Aletai Region, China	46.48	90.75	4037.5
PRJEB47891	ERR7195952	I23569	Spain	43.4433	-3.42882	4037
PRJEB42781	ERR5211254	S13887	Rokutsu Shell Mound, Japan	35.55	140.157	4032
PRJEB45006	ERR6667897	VLI010	Bohemia	50.3659	14.4466	4027
PRJEB47891	ERR7194622	I11158	Czech Republic	50.0544	14.3634	4025
PRJEB47891	ERR7196234	I8582	Isle of Man	54.08	-4.7	4025
PRJEB9021	ERR844250	RISE94	Sweden	56.025	14.233	4025
PRJEB29603	ERR3013451	MK3003.A0101	Russia	43.9254	43.5303	4020
PRJEB45006	ERR6667793	OHR002	Bohemia	50.0462	14.337	4016.55
PRJEB9021	ERR844288	RISE446	Germany	50.009	10.18	4015
PRJEB32466	ERR3324589	I1787	Turkmenistan	38.1907	62.0343	4010
PRJEB32466	ERR3324641	I2122	Turkmenistan	38.1907	62.0343	4010
PRJEB35980	ERR3800859	I14675	Italy	40.7897	8.59139	4009
PRJEB31249	ERR3158073	I5374	UK	51.279	-2.74332	4008
PRJEB31249	ERR3158074	I5374	UK	51.279	-2.74332	4008
PRJEB31249	ERR3158075	I5374	UK	51.279	-2.74332	4008
PRJEB32466	ERR3324590	I2125	Turkmenistan	38.1907	62.0343	4007
PRJEB32466	ERR3324743	I11041	Turkmenistan	38.1907	62.0343	4006
PRJEB13123	ERR1463789	I1635	Kalavan, Armenia	40.65	45.1167	4005
PRJEB42781	ERR5211253	S13886	Rokutsu Shell Mound, Japan	35.55	140.157	4003
PRJEB8448	ERR769642	I0047	Halberstadt-Sonntagsfeld, Germany	51.89	11.04	4001.5
PRJEB26721	ERR2583820	Vt880	Vietnam	21.26	107.21	4000
PRJEB32466	ERR3324599	I6118	Turkmenistan	38.1907	62.0343	4000
PRJEB32466	ERR3324624	I6125	Turkmenistan	38.1907	62.0343	4000
PRJEB32466	ERR3324627	I6120	Turkmenistan	38.1907	62.0343	4000
PRJEB32466	ERR3324628	I6310	Turkmenistan	38.1907	62.0343	4000
PRJEB32466	ERR3324629	I6126	Turkmenistan	38.1907	62.0343	4000
PRJEB32466	ERR3324630	I6117	Turkmenistan	38.1907	62.0343	4000
PRJEB32466	ERR3324633	I6312	Turkmenistan	38.1907	62.0343	4000
PRJEB32466	ERR3324644	I6122	Turkmenistan	38.1907	62.0343	4000
PRJEB32466	ERR3324790	I6318	Turkmenistan	38.1907	62.0343	4000
PRJEB32466	ERR3324840	I6218	Turkmenistan	38.1907	62.0343	4000
PRJEB32466	ERR3324868	I6127	Turkmenistan	38.1907	62.0343	4000
PRJEB32466	ERR3324918	I0419	Russia	52.9128	50.9906	4000
PRJEB47891	ERR7194786	I12935	United Kingdom	51.698	-1.69209	4000
PRJEB47891	ERR7196038	I2598	United Kingdom	51.168	-1.77254	3998
PRJEB49291	ERR7720081	I5950	Mota Cave, Ethiopia	6.79749	38.2079	3997
PRJEB49291	ERR7720082	I5951	Mota Cave, Ethiopia	6.79749	38.2079	3997
PRJEB32466	ERR3324591	I1790	Turkmenistan	38.1907	62.0343	3996
PRJEB45006	ERR6667829	PRU002	Bohemia	50.0781	14.3122	3995
PRJEB45006	ERR6667861	TIS002	Bohemia	50.2834	14.5394	3995
PRJEB11450	ERR1136337	I0047	Halberstadt-Sonntagsfeld, Germany	51.89	11.04	3994.5
PRJEB35980	ERR3800917	I3743	Italy	39.8666	9.23335	3991
PRJEB13123	ERR1463787	I1633	Kalavan, Armenia	40.65	45.1167	3990
PRJEB32466	ERR3324631	I6119	Turkmenistan	38.1907	62.0343	3989
PRJEB47891	ERR7195272	I16412	United Kingdom	56.1109	-3.957	3989
PRJEB8448	ERR769646	I0164	Quedlinburg VIII, Germany	51.79	11.14	3987.5
PRJEB45006	ERR6667791	OHR001	Bohemia	50.0462	14.337	3987
PRJEB32466	ERR3324891	I3770	Kazakhstan	50.2249	81.8368	3986
PRJEB32466	ERR3324544	I3374	Turkmenistan	38.1907	62.0343	3985
PRJEB32466	ERR3325009	I7670	Russia	53.5898	50.5713	3982
PRJEB11450	ERR1136363	I0164	Quedlinburg VIII, Germany	51.79	11.14	3980.5
PRJEB47891	ERR7196032	I2569	United Kingdom	55.99	-2.537	3978
PRJEB47891	ERR7195024	I14543	United Kingdom	50.8511	-0.134783	3975
PRJEB30874	ERR3078416	I7689	Portugal	39.6686	-8.1303	3972
PRJEB30874	ERR3078417	I7692	Portugal	39.6686	-8.1303	3972
PRJEB30874	ERR3078418	I7691	Portugal	39.6686	-8.1303	3972
PRJEB32466	ERR3324558	I11527	Kyrgyzstan	41.4315	75.8855	3971
PRJEB35980	ERR3800945	I7800	Italy	36.8831	14.5712	3969
PRJEB32566	ERR3545994	R22	Su Crocefissu, Italy	40.8101	8.44221	3967.5
PRJEB32466	ERR3324593	I1788	Turkmenistan	38.1907	62.0343	3966
PRJEB45006	ERR6667909	VLI020	Bohemia	50.3659	14.4466	3966
PRJEB26349	ERR2573073	RISE683	Uybat V, Russia	53.7086	90.3598	3964
PRJEB22629	ERR2181100	I1976	El Sotillo, Alava, Basque Country, Spain	42.57	-2.62	3960
PRJEB30874	ERR3078499	I1976	Spain	42.57	-2.62	3960
PRJEB30874	ERR3078349	I8131	Spain	38.9777	-0.16037	3960
PRJEB47891	ERR7194790	I13025	Netherlands	51.886	4.855	3958
PRJEB45006	ERR6667831	PRU003	Bohemia	50.0781	14.3122	3957
PRJEB32466	ERR3324594	I2116	Turkmenistan	38.1907	62.0343	3951
PRJEB47891	ERR7194792	I13026	Netherlands	51.886	4.855	3951
PRJEB32750	ERR4896483	I20750	Polgár Kenderföld, Hungary	47.867	21.117	3950
PRJEB32750	ERR4896484	I20772	Polgár Kenderföld, Hungary	47.867	21.117	3950
PRJEB32750	ERR4896557	I20750	Polgár Kenderföld, Hungary	47.867	21.117	3950
PRJEB32750	ERR4896558	I20772	Polgár Kenderföld, Hungary	47.867	21.117	3950
PRJEB22629	ERR2181111	I5838	El Mirador Cave, Atapuerca, Burgos, Spain	42.3333	-3.5	3950
PRJEB32466	ERR3324904	I8507	Uzbekistan	40.54	64.99	3950
PRJEB32466	ERR3325069	I8508	Uzbekistan	39.617	63.735	3950
PRJEB47891	ERR7195258	I16394	United Kingdom	54.0827	-1.99691	3950
PRJEB47891	ERR7195260	I16395	United Kingdom	54.0827	-1.99691	3950
PRJEB47891	ERR7195262	I16396	United Kingdom	54.0827	-1.99691	3950
PRJEB47891	ERR7195404	I16782	France	47.5307	-3.13831	3950
PRJEB45006	ERR6667742	KON004	Bohemia	50.5557	13.6606	3947.22
PRJEB45006	ERR6667786	OBR002	Bohemia	50.2927	14.4849	3941
PRJEB9021	ERR844324	RISE552	Russia	46.615	43.334	3940
PRJEB47891	ERR7195970	I2413	United Kingdom	55.9473	-2.47072	3936
PRJEB30874	ERR3078534	EHU002	Spain	42.4192	-3.48475	3933
PRJEB29603	ERR3013459	PG2002.A0101	Russia	43.8227	43.3503	3929
PRJEB13123	ERR1463812	I1730	'Ain Ghazal, Jordan	31.988	35.976	3925
PRJEB20914	ERR1995176	I2495	Harmanören-Göndürle Höyük. Isparta, Turkey	37.92	30.71	3925
PRJEB32466	ERR3324605	I7414	Uzbekistan	37.4167	66.8333	3923
PRJEB45006	ERR6667961	VLI070	Bohemia	50.3659	14.4466	3918
PRJEB45006	ERR6667602	CAH005	Bohemia	50.3731	13.3654	3916.82
PRJEB45006	ERR6667903	VLI016	Bohemia	50.3659	14.4466	3913
PRJEB30874	ERR3078376	I4246	Spain	40.439	-3.501	3910
PRJEB45006	ERR6667750	KOP003	Bohemia	50.011	15.2132	3907
PRJEB45006	ERR6667905	VLI017	Bohemia	50.3659	14.4466	3902
PRJEB46875	ERR6454741	L4964	Xiaohe, China	40.3364	88.6725	3900
PRJEB46875	ERR6454742	L5209	Xiaohe, China	40.3364	88.6725	3900
PRJEB46875	ERR6454743	L5213	Xiaohe, China	40.3364	88.6725	3900
PRJEB46875	ERR6454744	L6101	Xiaohe, China	40.3364	88.6725	3900
PRJEB46875	ERR6454745	L6103	Xiaohe, China	40.3364	88.6725	3900
PRJEB46875	ERR6454746	L6105	Xiaohe, China	40.3364	88.6725	3900
PRJEB46875	ERR6454747	L6106	Xiaohe, China	40.3364	88.6725	3900
PRJEB46875	ERR6454750	XHM110	Xiaohe, China	40.3364	88.6725	3900
PRJEB46875	ERR6454752	XHM75	Xiaohe, China	40.3364	88.6725	3900
PRJEB22629	ERR2181102	I2467	El Sotillo, Alava, Basque Country, Spain	42.57	-2.62	3900
PRJEB32466	ERR3324583	I4161	Uzbekistan	37.75	67	3900
PRJEB32466	ERR3324771	I4901	Uzbekistan	37.75	67	3900
PRJEB32466	ERR3324989	I5608	Uzbekistan	37.75	67	3900
PRJEB32466	ERR3325007	I0945	Russia	53.876	59.076	3900
PRJEB47891	ERR7195164	I15824	Czech Republic	50.0544	14.3634	3900
PRJEB47891	ERR7195264	I16400	United Kingdom	54.0827	-1.99691	3900
PRJEB47891	ERR7195936	I23205	Serbia	45.9347	20.4044	3900
PRJEB47891	ERR7195938	I23206	Serbia	45.9347	20.4044	3900
PRJEB47891	ERR7195940	I23207	Serbia	45.9347	20.4044	3900
PRJEB47891	ERR7195942	I23208	Serbia	45.9347	20.4044	3900
PRJEB47891	ERR7195944	I23209	Serbia	45.8881	20.1667	3900
PRJEB47891	ERR7195946	I23210	Serbia	45.8881	20.1667	3900
PRJEB47891	ERR7195948	I23211	Serbia	45.8881	20.1667	3900
PRJEB47891	ERR7195950	I23212	Serbia	45.9347	20.4044	3900
PRJEB32466	ERR3324596	I2085	Turkmenistan	38.1907	62.0343	3899
PRJEB32466	ERR3324923	I0946	Russia	53.876	59.076	3898
PRJEB45006	ERR6667600	BUT003	Bohemia	50.0524	14.345	3897.65
PRJEB37057	ERR4174033	I10104	Tel Megiddo, Israel	32.5847	35.0169	3897
PRJEB37057	ERR4174037	I10265	Tel Megiddo, Israel	32.5847	35.0169	3897
PRJEB32466	ERR3324646	I7494	Uzbekistan	37.4167	66.8333	3897
PRJEB45006	ERR6667827	PRU001	Bohemia	50.0781	14.3122	3893
PRJEB45006	ERR6667698	KO1005	Bohemia	50.0256	15.1692	3892
PRJEB29603	ERR3013467	SA6003.B0101	Russia	45.7257	43.9869	3890
PRJEB32466	ERR3325018	I1012	Russia	52.8167	60.4667	3890
PRJEB45006	ERR6667859	TIS001	Bohemia	50.2834	14.5394	3887
PRJEB47891	ERR7194568	I0418	Russia	52.9128	50.9906	3884
PRJEB8448	ERR769643	I0115	Esperstedt, Germany	51.42	11.68	3877.5
PRJEB20914	ERR1995161	10071	Hagios Charalambos Cave, Lasithi, Crete, Greece	35.08	25.83	3872
PRJEB20914	ERR1995162	I0070	Hagios Charalambos Cave, Lasithi, Crete, Greece	35.08	25.83	3872
PRJEB20914	ERR1995163	I0073	Hagios Charalambos Cave, Lasithi, Crete, Greece	35.08	25.83	3872
PRJEB20914	ERR1995164	I0074	Hagios Charalambos Cave, Lasithi, Crete, Greece	35.08	25.83	3872
PRJEB20914	ERR1995165	I9005	Hagios Charalambos Cave, Lasithi, Crete, Greece	35.08	25.83	3872
PRJEB26721	ERR2583804	Ma911	Malaysia	6.12	102.24	3872
PRJEB26349	ERR2573081	DA337	Shamanka II, Russia	51.6983	103.703	3871
PRJEB11450	ERR1136356	I0115	Esperstedt, Germany	51.42	11.68	3870.5
PRJEB11450	ERR1136375	I0354	Spiridonovka IV, Samara River, Samara, Russia	53.03	50.39	3869
PRJEB32466	ERR3325061	I0984	Russia	52.8167	60.4667	3853
PRJEB45006	ERR6667604	CAH010	Bohemia	50.3731	13.3654	3852.56
PRJEB32466	ERR3324621	I7102	Turkmenistan	38.1907	62.0343	3850
PRJEB32466	ERR3324626	I11040	Turkmenistan	38.1907	62.0343	3850
PRJEB32466	ERR3324635	I7170	Turkmenistan	38.1907	62.0343	3850
PRJEB35980	ERR3800941	I7774	Italy	36.8831	14.5712	3850
PRJEB47891	ERR7194626	I11160	Czech Republic	50.0544	14.3634	3850
PRJEB47891	ERR7194800	I13468	Czech Republic	50.045	14.3393	3850
PRJEB47891	ERR7194802	I13469	Czech Republic	50.045	14.3393	3850
PRJEB47891	ERR7194804	I13470	Czech Republic	50.045	14.3393	3850
PRJEB47891	ERR7194806	I13471	Czech Republic	50.045	14.3393	3850
PRJEB47891	ERR7194966	I14185	Czech Republic	50.0544	14.3634	3850
PRJEB47891	ERR7194968	I14186	Czech Republic	50.0544	14.3634	3850
PRJEB47891	ERR7194970	I14188	Czech Republic	50.0544	14.3634	3850
PRJEB47891	ERR7194972	I14189	Czech Republic	50.0544	14.3634	3850
PRJEB47891	ERR7194976	I14191	Czech Republic	50.0544	14.3634	3850
PRJEB47891	ERR7194978	I14192	Czech Republic	50.0544	14.3634	3850
PRJEB47891	ERR7194980	I14193	Czech Republic	50.0544	14.3634	3850
PRJEB47891	ERR7195036	I14585	Czech Republic	50.0544	14.3634	3850
PRJEB47891	ERR7195144	I15642	Czech Republic	50.045	14.3393	3850
PRJEB47891	ERR7195146	I15643	Czech Republic	50.045	14.3393	3850
PRJEB47891	ERR7195148	I15644	Czech Republic	50.045	14.3393	3850
PRJEB47891	ERR7195150	I15646	Czech Republic	50.045	14.3393	3850
PRJEB47891	ERR7195166	I15825	Czech Republic	50.0544	14.3634	3850
PRJEB47891	ERR7195212	I16109	Czech Republic	50.045	14.3393	3850
PRJEB47891	ERR7195214	I16110	Czech Republic	50.045	14.3393	3850
PRJEB47891	ERR7196222	I7958	Czech Republic	50.045	14.3393	3850
PRJEB47891	ERR7196224	I7959	Czech Republic	50.045	14.3393	3850
PRJEB47891	ERR7196226	I7960	Czech Republic	50.045	14.3393	3850
PRJEB47891	ERR7196228	I7962	Czech Republic	50.045	14.3393	3850
PRJEB47891	ERR7196230	I7963	Czech Republic	50.045	14.3393	3850
PRJEB47891	ERR7196232	I7964	Czech Republic	50.045	14.3393	3850
PRJEB49391	ERR7735778	I7543	Mexico	16.1	-88.8	3850
PRJEB35980	ERR3800947	I7805	Italy	36.8831	14.5712	3848
PRJEB45006	ERR6667833	PRU004	Bohemia	50.0781	14.3122	3848
PRJEB45006	ERR6667911	VLI022	Bohemia	50.3659	14.4466	3848
PRJEB30874	ERR3078524	I12855	Spain	38.5781	-2.8417	3847
PRJEB30874	ERR3078525	I12809	Spain	38.5781	-2.8417	3847
PRJEB30874	ERR3078502	I0839	Portugal	39.5	-8.61667	3847
PRJEB32466	ERR3325019	I1020	Russia	52.8167	60.4667	3843
PRJEB32466	ERR3324598	I1781	Turkmenistan	38.1907	62.0343	3841
PRJEB29603	ERR3013464	RK4001.A0101	Russia	45.536	41.0595	3837
PRJEB45006	ERR6667628	HOP001	Bohemia	50.0804	14.2769	3837
PRJEB32466	ERR3325006	I0944	Russia	53.876	59.076	3834
PRJEB45006	ERR6667780	MIS006	Bohemia	49.992	15.7769	3833
PRJEB32466	ERR3324615	I7492	Uzbekistan	37.4167	66.8333	3827
PRJEB32466	ERR3324645	I7495	Uzbekistan	37.4167	66.8333	3827
PRJEB45006	ERR6667634	HOP004	Bohemia	50.0804	14.2769	3826
PRJEB42781	ERR5211216	S12955	Zavkhan, Mongolia	49.7	96.8	3824
PRJEB32466	ERR3325011	I1029	Russia	52.8167	60.4667	3823
PRJEB37057	ERR4192030	I10092	Tel Megiddo, Israel	32.5847	35.0169	3822
PRJEB37057	ERR4192033	I10093	Tel Megiddo, Israel	32.5847	35.0169	3822
PRJEB32466	ERR3324786	I1027	Russia	52.8167	60.4667	3819
PRJEB26349	ERR2573079	DA335	Shamanka II, Russia	51.6983	103.703	3818
PRJEB26349	ERR2573080	DA336	Shamanka II, Russia	51.6983	103.703	3817.5
PRJEB26349	ERR2573082	DA338	Shamanka II, Russia	51.6983	103.703	3817.5
PRJEB32751	ERR3929424	S18120.E1.L1	Laranjeiras I, Brazil	-27.0031	-48.5961	3815
PRJEB32751	ERR3929426	S18121.E1.L1	Laranjeiras I, Brazil	-27.0031	-48.5961	3815
PRJEB32751	ERR3929428	S18122.E1.L1	Laranjeiras I, Brazil	-27.0031	-48.5961	3815
PRJEB32751	ERR3929430	S18123.E1.L1	Laranjeiras I, Brazil	-27.0031	-48.5961	3815
PRJEB32751	ERR3929432	S18124.E1.L1	Laranjeiras I, Brazil	-27.0031	-48.5961	3815
PRJEB32751	ERR3929434	S18125.E1.L1	Laranjeiras I, Brazil	-27.0031	-48.5961	3815
PRJEB32751	ERR3929425	S18120.E1.L1	Laranjeiras I, Brazil	-27.0031	-48.5961	3815
PRJEB32751	ERR3929427	S18121.E1.L1	Laranjeiras I, Brazil	-27.0031	-48.5961	3815
PRJEB32751	ERR3929429	S18122.E1.L1	Laranjeiras I, Brazil	-27.0031	-48.5961	3815
PRJEB32751	ERR3929431	S18123.E1.L1	Laranjeiras I, Brazil	-27.0031	-48.5961	3815
PRJEB32751	ERR3929433	S18124.E1.L1	Laranjeiras I, Brazil	-27.0031	-48.5961	3815
PRJEB32751	ERR3929435	S18125.E1.L1	Laranjeiras I, Brazil	-27.0031	-48.5961	3815
PRJEB32466	ERR3324606	I7416	Uzbekistan	37.4167	66.8333	3813
PRJEB35980	ERR3800907	I3124	Italy	37.908	13.478	3813
PRJEB32466	ERR3324925	I1057	Russia	52.8167	60.4667	3811
PRJEB37057	ERR4174098	I4521	Tel Megiddo, Israel	32.5847	35.0169	3810
PRJEB9021	ERR844315	RISE515	Russia	53.153	90.194	3810
PRJEB47891	ERR7195034	I14553	United Kingdom	50.8156	-0.091565	3807
PRJEB39378	ERR4354261	Kamenka-1	Kamenka burial, Russia	66.8	152.633	3803
PRJEB32466	ERR3324927	I0354	Russia	53.03	50.39	3803
PRJEB32466	ERR3325065	I5761	Kazakhstan	48.7418	76.9957	3802
PRJEB32466	ERR3324686	I1011	Russia	52.8167	60.4667	3800
PRJEB32466	ERR3324854	I0989	Russia	52.8167	60.4667	3800
PRJEB32466	ERR3324922	I1006	Russia	52.8167	60.4667	3800
PRJEB32466	ERR3324924	I0982	Russia	52.8167	60.4667	3800
PRJEB32466	ERR3324926	I1019	Russia	52.8167	60.4667	3800
[truncated: 3,033 more rows]
