# Supplementary material for: Pathogenic variants in human DNA damage repair genes mostly arose in recent human history
Source: BMC Cancer. 2024 Apr 4;24:415. doi: 10.1186/s12885-024-12160-6 (PMC10993466; doi:10.1186/s12885-024-12160-6)
Supplement: Supplementary file 7 — Supplementary Material 7. [file 12885_2024_12160_MOESM7_ESM.xlsx]

## Sheet: Sheet1
Supplementary Table 5. Modern human DDR PVs identified in Neanthatals
Gene	HGVSg	RefSeq ID (cDNA)	HGVSc	Ref ID (Protein)	HGVSp	Func.refGene	ExonicFunc.refGene	CLNSIG	1000G_ALL	1000G_AFR	1000G_AMR	1000G_EAS	1000G_EUR	1000G_SAS	Sample	Location	Time	dbSNP 155
ATM	chr11:g.108181043G>A	NM_000051.4	c.5918+1G>A	NP_000042.3	p.(=)	splicing	.	Likely_pathogenic	.	.	.	.	.	.	Chagyrskaya_K	>50000	Altai mountains, Russia	rs1591746871
ATM	chr11:g.108216636G>A	NM_000051.4	c.8584+1G>A	NP_000042.3	p.(=)	splicing	.	Likely_pathogenic	.	.	.	.	.	.	Chagyrskaya_B	>50000	Altai mountains, Russia	rs876658182
ATM	chr11:g.108198486G>A	NM_000051.4	c.7089+1G>A	NP_000042.3	p.(=)	splicing		Likely_pathogenic	.	.	.	.	.	.	Chagyrskaya_8|Vi33.19	~80000|~50000	Altai mountains, Russia	rs11571681
BRCA2	chr13:g.32954009C>T	NM_000059.4	c.9076C>T	NP_000050.3	p.(Gln3026*)	exonic	stopgain	Pathogenic	.	.	.	.	.	.	Chagyrskaya_F	~80000	Altai mountains, Russia	rs80359159
CHEK2	chr22:g.29095846G>A	NM_007194.4	c.988C>T	NP_009125.1	p.(Gln330*)	exonic	stopgain	Pathogenic	.	.	.	.	.	.	Chagyrskaya_B	>50000	Altai mountains, Russia|Vindija cave, Croatia	rs768973809
