# Supplementary material for: Pathogenic variants in human DNA damage repair genes mostly arose in recent human history
Source: BMC Cancer. 2024 Apr 4;24:415. doi: 10.1186/s12885-024-12160-6 (PMC10993466; doi:10.1186/s12885-024-12160-6)
Supplement: Supplementary file 8 — Supplementary Material 8. [file 12885_2024_12160_MOESM8_ESM.xlsx]

## Sheet: Sheet1
Supplementary Table 6. Relationship between coding length and PV number
DDR gene	Refseq ID	Length	PV number	Rate (PV/500 bases)
UBE2T	M_001310326.2	882	1	0.566893
SSBP1	NM_001256510.1	1016	4	1.9685
NTHL1	NM_002528.7	1030	6	2.91262
RNASEH2A	NM_006397.3	1164	7	3.00687
XPA	NM_000380.4	1400	5	1.78571
RNASEH2B	NM_024570.4	1513	8	2.64375
RAD51D	AF034956.1	1598	16	5.00626
XRCC4	NM_003401.5	1602	4	1.24844
FANCL	NM_001114636.2	1673	1	0.298864
MUTYH	NM_001048174.2	1708	33	9.66042
DDB2	NM_000107.3	1815	1	0.275482
CHEK2	NM_007194.4	1844	28	7.59219
XRCC1	NM_006297.3	2052	1	0.243665
UNG	NM_003362.4	2093	1	0.238892
MLH1	XM_047448155.1	2362	66	13.9712
RAD51	NM_002875.5	2436	5	1.02627
TP53	NM_000546.6	2512	50	9.95223
FANCG	NM_004629.2	2556	10	1.95618
RAD51C	NM_058216.3	2562	12	2.34192
FANCE	NM_021922.3	2576	6	1.1646
RNASEH2C	NM_032193.4	2645	4	0.756144
MCM7	XM_054358252.1	2650	2	0.377358
RAD51B	NM_133509.5	2679	1	0.186637
ERCC3	NM_000122.2	2718	9	1.65563
UIMC1	NM_001199297.2	2840	1	0.176056
LIG3	NM_002311.5	3070	2	0.325733
RAD54L	NM_003579.4	3078	4	0.649773
LIG1	NM_000234.3	3125	2	0.32
RBBP8	NM_002894.3	3275	2	0.305344
FANCF	NM_022725.4	3291	2	0.303859
TELO2	NM_016111.4	3314	3	0.452625
POLD1	NR_046402.2	3333	1	0.150015
ERCC1	NM_001983.4	3379	3	0.443918
MCM2	NR_073375.2	3453	2	0.289603
MCM5	NM_006739.4	3458	1	0.144592
XPC	NM_004628.5	3650	12	1.64384
MSH2	NR_176244.1	3726	59	7.91734
MSH6	NM_001281492.2	3875	46	5.93548
ERCC5	NM_000123.4	3888	7	0.900206
PALB2	NM_024675.4	4008	48	5.98802
MCM4	NM_182746.3	4062	1	0.123092
ERCC2	NM_000400.4	4108	11	1.33885
LIG4	NM_002312.3	4115	4	0.486027
DNA2	NM_001080449.3	4267	1	0.117178
MSH3	NM_002439	4443	15	1.68805
FANCC	NM_000136.3	4592	17	1.85105
NBN	NM_002485.5	4622	24	2.59628
FANCI	NM_001113378	4733	11	1.16205
XRCC2	NM_005431.2	4771	2	0.2096
FAN1	NM_014967.5	4849	3	0.309342
FANCD2	NM_033084.6	4879	12	1.22976
PMS2	NM_000535.7	5093	32	3.14157
BLM	NM_000057.4	5240	21	2.00382
RNASEH1	NM_002936.6	5289	3	0.283607
FANCA	NM_000135.4	5452	67	6.14453
BARD1	NM_000465.4	5478	28	2.55568
DCLRE1C	NM_001033855.3	5960	4	0.33557
TOP3A	NM_004618.5	6596	1	0.0758035
ERCC4	NM_005236.3	6764	4	0.295683
MRE11	NM_005591.4	6841	10	0.730887
BRCA1	NM_007294.4	7088	116	8.18284
FANCM	NM_020937.4	7131	6	0.420698
SLX4	NM_032444.4	7315	4	0.273411
GTF2H5	NM_207118.3	7483	2	0.133636
NHEJ1	NM_024782.3	8020	4	0.249377
ATR	NM_001184.4	8158	4	0.245158
BRIP1	NM_032043.3	8182	33	2.01662
RAD50	NM_005732	8272	38	2.29691
POLH	NM_006502.3	8368	5	0.298757
ERCC8	NM_000082.4	9414	8	0.424899
BRCA2	NM_000059.4	11954	122	5.10289
ATM	XM_006718843.5	13865	147	5.30112
ERCC6	NM_001346440.2	28586	30	0.524732
