# Supplementary material for: Pathogenic variants in human DNA damage repair genes mostly arose in recent human history
Source: BMC Cancer. 2024 Apr 4;24:415. doi: 10.1186/s12885-024-12160-6 (PMC10993466; doi:10.1186/s12885-024-12160-6)
Supplement: Supplementary file 9 — Supplementary Material 9. [file 12885_2024_12160_MOESM9_ESM.xlsx]

## Sheet: Sheet1
Supplementary Table 7. Samples older than the first DDR PV carriers
First DDR PV carrier (BP)	Samples older than the first carrier	Gene
9922	5	RAD50
9922	5	ERCC2
9872	9	BRCA1
9872	9	PALB2
9769	19	PMS2
9550	25	FANCA
9550	25	LIG4
9480	30	MSH6
9469	31	BRCA2
9172	46	ERCC6
9100	48	MUTYH
8951	61	XPC
8943	62	TOP3A
8907	63	ERCC5
8784	70	RAD51D
8684	73	FANCE
8375	94	MRE11
8315	98	ATM
8315	98	CHEK2
8315	98	FANCD2
8160	136	RNASEH1
7963	153	MSH3
7756	182	RAD54L
7701	200	MSH2
7701	200	TP53
7701	200	RNASEH2A
7658	234	BARD1
7658	234	ERCC8
7648	236	ERCC3
7557	256	BRIP1
7557	256	NBN
7557	256	XPA
7368	281	MLH1
7280	291	LIG1
7233	309	ERCC4
7221	316	SLX4
7165	350	FANCI
7123	402	RNASEH2C
7109	424	XRCC4
7040	451	BLM
6744	526	TELO2
6713	533	FANCC
6713	533	NTHL1
6713	533	DNA2
6641	557	RNASEH2B
6579	571	DCLRE1C
6460	593	FANCM
6415	603	RBBP8
6373	612	POLD1
6238	639	FANCL
6222	644	RAD51
6177	686	RAD51C
6137	699	ATR
5562	838	LIG3
5008	1039	DDB2
4885	1107	UBE2T
4544	1252	FANCG
4450	1316	RAD51B
4100	1584	NHEJ1
4082	1595	MCM5
4079	1598	XRCC1
3986	1701	MCM7
3871	1789	FANCF
3850	1794	GTF2H5
3818	1846	FAN1
3765	1937	SSBP1
3372	2286	ERCC1
3081	2470	POLH
3038	2494	XRCC2
2250	3104	MCM2
2185	3402	MCM4
2040	3587	UNG
